# Supplementary material for: Analysis of accumulated SARS-CoV-2 seroconversion in North Carolina: The COVID-19 Community Research Partnership
Source: PLoS One. 2022 Mar 18;17(3):e0260574. doi: 10.1371/journal.pone.0260574 (PMC8932589; doi:10.1371/journal.pone.0260574)
Supplement: S1 Dataset — (XLSX) [file pone.0260574.s001.xlsx]

## Sheet: Data dictionary
Column	Description
ID	Participant anonymous ID
Site	North Carolina site
Age category	Age cateogory at the start of the study
Sex	Self-reported sex by participants: F = Female, M = Male
Ethnicity/race	Self-reported ethnicity/race by participants
Healthcare worker	Self-reported healthcare worker status by participants: Y = healthcare worker, N = non-healthcare worker
Status	Censoring status: 0 = censored, 1 = positive serology test
Start	Entry time: number of Days since start of the study to participant's first test. Random noise is added for deidentification purposes
End	Exit time: time of participant first positive serology test or last negative test(if never positive) in days since start of study. Random noise is added for deidentification purposes

## Sheet: Data
ID	Site	Age category	Sex	Ethnicity/race	Healthcare worker	Start	End
1	Atrium	40-59	M	White	Y	57	267
2	Atrium	18-39	F	White	Y	73	191
3	Atrium	40-59	F	Other	N	84	84
4	Atrium	18-39	F	White	Y	57	268
5	Atrium	18-39	M	White	Y	56	285
6	Atrium	18-39	M	White	Y	62	279
7	Atrium	40-59	M	White	Y	59	237
8	Atrium	18-39	M	White	Y	69	273
9	Atrium	18-39	M	White	Y	171	264
10	Atrium	40-59	F	White	N	187	281
11	Atrium	18-39	F	White	Y	54	277
12	Atrium	40-59	M	Hispanic or Latino	Y	61	174
13	Atrium	40-59	F	Other	Y	57	193
14	Atrium	18-39	M	White	Y	75	264
15	Atrium	18-39	F	White	Y	72	281
16	Atrium	40-59	F	White	Y	60	293
17	Atrium	18-39	F	White	Y	110	270
18	Atrium	40-59	M	White	Y	60	296
19	Atrium	18-39	F	White	Y	58	265
20	Atrium	40-59	F	White	Y	60	267
21	Atrium	40-59	F	White	Y	57	296
22	Atrium	40-59	F	White	N	202	271
23	Atrium	40-59	F	White	Y	70	292
24	Atrium	18-39	M	White	Y	55	105
25	Atrium	18-39	M	White	Y	104	281
26	Atrium	18-39	F	White	Y	110	278
27	Atrium	18-39	F	White	Y	61	277
28	Atrium	40-59	F	White	N	54	54
29	Atrium	40-59	F	White	N	57	291
30	Atrium	18-39	F	White	Y	58	280
31	Atrium	18-39	F	White	Y	114	298
32	Atrium	40-59	F	White	Y	58	236
33	Atrium	40-59	M	Black or African American	Y	57	170
34	Atrium	40-59	F	White	Y	197	197
35	Atrium	40-59	F	White	Y	59	281
36	Atrium	40-59	M	White	Y	60	279
37	Atrium	18-39	F	White	Y	76	76
38	Atrium	18-39	F	White	Y	87	154
39	Atrium	18-39	F	Hispanic or Latino	Y	70	195
40	Atrium	18-39	F	Black or African American	N	66	206
41	Atrium	18-39	F	White	N	62	171
42	Atrium	18-39	M	White	Y	58	276
43	Atrium	18-39	F	White	Y	58	178
44	Atrium	18-39	F	Other	Y	113	113
45	Atrium	18-39	F	White	Y	79	282
46	Atrium	18-39	F	White	Y	59	234
47	Atrium	18-39	F	White	Y	268	300
48	Atrium	18-39	F	White	Y	71	71
49	Atrium	18-39	M	Hispanic or Latino	Y	103	219
50	Atrium	18-39	M	White	Y	58	266
51	Atrium	40-59	M	Other	N	137	137
52	Atrium	40-59	F	White	Y	57	172
53	Atrium	18-39	F	White	Y	60	278
54	Atrium	18-39	F	White	Y	185	292
55	Atrium	18-39	F	White	Y	59	180
56	Atrium	40-59	F	White	Y	56	283
57	Atrium	40-59	M	White	Y	60	268
58	Atrium	40-59	M	White	Y	71	279
59	Atrium	18-39	F	White	N	193	282
60	Atrium	18-39	F	White	Y	67	290
61	Atrium	40-59	M	White	Y	60	112
62	Atrium	18-39	F	Black or African American	Y	59	178
63	Atrium	40-59	F	Other	Y	54	178
64	Atrium	18-39	F	White	Y	60	60
65	Atrium	40-59	F	White	Y	63	136
66	Atrium	18-39	F	White	Y	59	127
67	Atrium	18-39	F	White	Y	70	304
68	Atrium	18-39	F	White	Y	60	60
69	Atrium	18-39	F	White	Y	194	194
70	Atrium	18-39	M	White	Y	105	226
71	Atrium	18-39	F	White	Y	104	104
72	Atrium	40-59	F	White	Y	70	189
73	Atrium	18-39	F	Other	Y	74	187
74	Atrium	18-39	M	White	N	59	297
75	Atrium	40-59	F	White	Y	92	285
76	Atrium	40-59	M	White	Y	102	263
77	Atrium	40-59	F	White	Y	59	59
78	Atrium	40-59	F	White	Y	57	57
79	Atrium	18-39	M	White	Y	70	286
80	Atrium	18-39	M	White	Y	58	294
81	Atrium	18-39	M	Other	Y	101	101
82	Atrium	18-39	F	White	Y	56	170
83	Atrium	18-39	M	White	Y	54	296
84	Atrium	18-39	F	White	Y	63	283
85	Atrium	40-59	F	White	N	103	248
86	Atrium	18-39	F	White	Y	72	156
87	Atrium	18-39	M	White	Y	100	275
88	Atrium	40-59	F	White	Y	58	58
89	Atrium	18-39	F	White	Y	57	300
90	Atrium	40-59	F	White	Y	71	200
91	Atrium	18-39	F	White	Y	68	278
92	Atrium	18-39	F	White	Y	56	56
93	Atrium	18-39	F	Black or African American	N	57	172
94	Atrium	40-59	F	White	Y	141	275
95	Atrium	40-59	F	White	Y	58	234
96	Atrium	40-59	F	White	Y	55	55
97	Atrium	18-39	F	White	Y	111	241
98	Atrium	18-39	F	White	Y	71	135
99	Atrium	18-39	F	White	Y	82	278
100	Atrium	18-39	F	White	N	60	273
101	Atrium	18-39	F	White	Y	104	249
102	Atrium	18-39	M	White	Y	59	282
103	Atrium	40-59	F	Black or African American	Y	69	125
104	Atrium	40-59	F	Black or African American	Y	244	264
105	Atrium	18-39	F	White	Y	57	274
106	Atrium	40-59	F	Black or African American	Y	55	169
107	Atrium	18-39	F	White	Y	61	61
108	Atrium	18-39	M	White	Y	103	177
109	Atrium	18-39	F	Other	N	55	168
110	Atrium	40-59	M	White	Y	71	234
111	Atrium	40-59	F	White	Y	54	292
112	Atrium	18-39	F	Other	N	61	181
113	Atrium	40-59	F	White	Y	67	282
114	Atrium	40-59	F	White	Y	55	287
115	Atrium	60+	M	White	Y	62	243
116	Atrium	18-39	M	Other	Y	58	172
117	Atrium	18-39	F	White	N	58	248
118	Atrium	18-39	F	White	Y	74	74
119	Atrium	18-39	F	White	Y	61	108
120	Atrium	40-59	F	White	Y	60	177
121	Atrium	18-39	M	White	Y	65	301
122	Atrium	40-59	F	Other	Y	54	178
123	Atrium	40-59	F	Other	Y	58	172
124	Atrium	40-59	F	Other	Y	187	187
125	Atrium	40-59	F	White	N	59	183
126	Atrium	18-39	F	White	N	67	293
127	Atrium	18-39	M	White	N	99	276
128	Atrium	40-59	F	White	Y	55	184
129	Atrium	18-39	F	White	Y	65	65
130	Atrium	40-59	M	White	Y	55	291
131	Atrium	40-59	M	White	Y	59	277
132	Atrium	40-59	M	White	Y	59	278
133	Atrium	18-39	M	White	Y	59	280
134	Atrium	40-59	F	White	Y	55	170
135	Atrium	40-59	F	White	N	56	56
136	Atrium	18-39	M	White	Y	60	290
137	Atrium	18-39	F	White	Y	105	258
138	Atrium	18-39	F	White	Y	71	71
139	Atrium	40-59	F	Black or African American	Y	105	231
140	Atrium	40-59	F	White	Y	59	288
141	Atrium	40-59	F	White	N	54	54
142	Atrium	40-59	F	White	Y	65	297
143	Atrium	18-39	F	White	Y	74	148
144	Atrium	18-39	F	White	Y	67	192
145	Atrium	18-39	F	White	Y	57	57
146	Atrium	40-59	F	White	Y	74	238
147	Atrium	18-39	F	White	Y	56	56
148	Atrium	18-39	F	White	Y	59	284
149	Atrium	18-39	M	White	Y	66	245
150	Atrium	18-39	F	White	N	82	282
151	Atrium	18-39	M	White	N	58	304
152	Atrium	18-39	F	White	Y	140	140
153	Atrium	40-59	F	White	Y	55	288
154	Atrium	60+	F	White	N	115	281
155	Atrium	40-59	F	Other	Y	189	189
156	Atrium	40-59	M	White	N	54	168
157	Atrium	40-59	F	Other	Y	62	221
158	Atrium	18-39	M	White	Y	288	288
159	Atrium	60+	F	Other	Y	108	108
160	Atrium	40-59	F	White	Y	68	302
161	Atrium	40-59	F	White	N	70	295
162	Atrium	18-39	M	Other	Y	56	170
163	Atrium	40-59	F	White	Y	103	220
164	Atrium	18-39	M	White	Y	66	66
165	Atrium	18-39	M	Other	Y	55	170
166	Atrium	18-39	F	White	Y	61	185
167	Atrium	18-39	F	White	Y	58	303
168	Atrium	18-39	F	White	Y	81	193
169	Atrium	40-59	F	White	Y	70	274
170	Atrium	18-39	F	White	Y	55	248
171	Atrium	18-39	F	White	N	59	295
172	Atrium	40-59	F	Other	Y	71	188
173	Atrium	18-39	F	Other	Y	69	201
174	Atrium	40-59	F	White	Y	104	221
175	Atrium	40-59	F	White	Y	70	272
176	Atrium	40-59	F	White	Y	68	268
177	Atrium	40-59	F	White	Y	190	283
178	Atrium	18-39	F	White	Y	71	265
179	Atrium	18-39	F	White	Y	68	268
180	Atrium	18-39	F	White	Y	71	284
181	Atrium	18-39	F	Other	N	68	196
182	Atrium	18-39	F	Black or African American	Y	69	223
183	Atrium	40-59	F	Black or African American	Y	134	191
184	Atrium	18-39	M	White	Y	190	280
185	Atrium	40-59	F	White	Y	82	227
186	Atrium	18-39	F	Other	Y	70	193
187	Atrium	40-59	F	White	Y	69	298
188	Atrium	18-39	F	Black or African American	Y	74	74
189	Atrium	18-39	F	White	Y	68	191
190	Atrium	40-59	M	White	Y	76	277
191	Atrium	40-59	F	Hispanic or Latino	Y	68	195
192	Atrium	60+	F	White	N	101	259
193	Atrium	18-39	M	Other	Y	67	196
194	Atrium	40-59	M	White	Y	74	74
195	Atrium	40-59	M	Other	Y	73	73
196	Atrium	18-39	F	White	Y	83	279
197	Atrium	60+	F	White	Y	104	282
198	Atrium	40-59	F	White	N	68	192
199	Atrium	18-39	F	White	Y	70	259
200	Atrium	40-59	M	Hispanic or Latino	N	65	244
201	Atrium	18-39	M	Other	Y	71	138
202	Atrium	40-59	F	White	Y	63	277
203	Atrium	40-59	F	Black or African American	Y	67	67
204	Atrium	40-59	F	White	Y	64	255
205	Atrium	18-39	F	Hispanic or Latino	Y	67	200
206	Atrium	60+	M	White	Y	69	287
207	Atrium	40-59	F	White	Y	66	194
208	Atrium	18-39	F	White	Y	82	284
209	Atrium	18-39	F	White	Y	69	140
210	Atrium	18-39	F	White	Y	70	290
211	Atrium	40-59	F	White	N	301	301
212	Atrium	60+	F	White	Y	66	287
213	Atrium	40-59	F	White	Y	68	288
214	Atrium	40-59	M	White	Y	66	293
215	Atrium	40-59	F	White	Y	186	281
216	Atrium	18-39	F	White	Y	67	67
217	Atrium	18-39	F	White	Y	70	70
218	Atrium	40-59	F	White	Y	65	278
219	Atrium	60+	F	White	Y	83	83
220	Atrium	18-39	F	White	Y	74	74
221	Atrium	18-39	F	White	Y	67	281
222	Atrium	60+	F	White	Y	72	72
223	Atrium	40-59	F	White	N	140	140
224	Atrium	18-39	F	White	Y	66	191
225	Atrium	60+	F	White	N	132	295
226	Atrium	40-59	F	Black or African American	Y	71	229
227	Atrium	40-59	F	White	N	65	136
228	Atrium	18-39	F	White	Y	70	205
229	Atrium	40-59	F	Other	Y	70	196
230	Atrium	40-59	M	White	Y	67	136
231	Atrium	18-39	F	White	Y	76	76
232	Atrium	18-39	F	White	N	68	217
233	Atrium	40-59	F	Hispanic or Latino	Y	69	69
234	Atrium	40-59	F	White	Y	65	65
235	Atrium	40-59	F	White	Y	80	283
236	Atrium	40-59	F	Other	Y	67	136
237	Atrium	40-59	F	White	Y	72	72
238	Atrium	18-39	F	White	Y	65	245
239	Atrium	18-39	F	White	Y	66	229
240	Atrium	18-39	F	White	Y	67	194
241	Atrium	18-39	F	White	Y	63	300
242	Atrium	18-39	F	White	Y	80	80
243	Atrium	18-39	F	White	Y	73	294
244	Atrium	18-39	F	White	N	68	80
245	Atrium	18-39	F	White	Y	65	285
246	Atrium	18-39	F	Black or African American	Y	66	137
247	Atrium	18-39	F	White	Y	198	282
248	Atrium	40-59	F	White	Y	68	278
249	Atrium	18-39	F	White	Y	71	251
250	Atrium	18-39	F	White	Y	70	282
251	Atrium	18-39	F	White	Y	68	287
252	Atrium	40-59	F	White	N	70	282
253	Atrium	40-59	F	White	Y	63	279
254	Atrium	40-59	F	White	N	76	303
255	Atrium	18-39	F	White	Y	106	296
256	Atrium	40-59	M	White	Y	79	136
257	Atrium	18-39	F	White	Y	67	289
258	Atrium	60+	F	White	Y	73	284
259	Atrium	18-39	F	White	Y	91	190
260	Atrium	18-39	F	White	Y	71	303
261	Atrium	40-59	F	White	Y	139	270
262	Atrium	40-59	M	White	N	66	276
263	Atrium	60+	F	White	Y	193	193
264	Atrium	18-39	F	White	Y	68	194
265	Atrium	18-39	F	White	Y	70	193
266	Atrium	40-59	F	Other	N	67	67
267	Atrium	60+	F	White	N	67	303
268	Atrium	60+	F	White	Y	76	301
269	Atrium	18-39	F	White	Y	67	202
270	Atrium	18-39	F	Other	Y	102	221
271	Atrium	18-39	F	White	Y	105	224
272	Atrium	40-59	F	White	Y	68	283
273	Atrium	18-39	F	White	Y	66	293
274	Atrium	40-59	F	White	Y	67	275
275	Atrium	18-39	M	White	Y	70	305
276	Atrium	40-59	F	White	N	186	282
277	Atrium	18-39	F	White	Y	66	303
278	Atrium	40-59	F	White	N	110	306
279	Atrium	40-59	F	White	Y	114	282
280	Atrium	18-39	F	White	Y	72	284
281	Atrium	18-39	F	White	Y	66	136
282	Atrium	18-39	F	White	Y	144	144
283	Atrium	18-39	M	White	Y	71	71
284	Atrium	18-39	F	White	Y	81	279
285	Atrium	40-59	F	White	Y	65	305
286	Atrium	18-39	F	Hispanic or Latino	Y	192	192
287	Atrium	40-59	F	White	Y	68	283
288	Atrium	40-59	F	White	Y	72	285
289	Atrium	40-59	F	White	Y	68	302
290	Atrium	18-39	M	White	Y	67	294
291	Atrium	40-59	F	White	Y	64	284
292	Atrium	40-59	M	White	Y	150	287
293	Atrium	40-59	F	White	Y	73	217
294	Atrium	40-59	F	White	N	66	198
295	Atrium	18-39	F	White	Y	65	288
296	Atrium	40-59	M	White	Y	67	266
297	Atrium	18-39	F	White	Y	65	246
298	Atrium	40-59	F	White	Y	65	277
299	Atrium	40-59	F	White	Y	74	283
300	Atrium	40-59	F	Hispanic or Latino	Y	82	198
301	Atrium	40-59	F	White	Y	102	102
302	Atrium	40-59	F	White	N	67	289
303	Atrium	40-59	F	White	Y	67	190
304	Atrium	40-59	F	White	Y	88	88
305	Atrium	18-39	F	White	Y	69	271
306	Atrium	18-39	F	White	Y	93	158
307	Atrium	18-39	F	White	Y	189	189
308	Atrium	18-39	F	White	Y	72	195
309	Atrium	40-59	M	Other	Y	72	72
310	Atrium	60+	F	White	Y	192	192
311	Atrium	40-59	F	White	Y	75	196
312	Atrium	18-39	F	White	Y	145	196
313	Atrium	18-39	F	White	Y	63	207
314	Atrium	40-59	F	White	Y	66	288
315	Atrium	40-59	F	White	Y	246	267
316	Atrium	18-39	F	White	Y	79	79
317	Atrium	40-59	F	White	Y	82	223
318	Atrium	18-39	F	White	Y	147	236
319	Atrium	18-39	M	Hispanic or Latino	Y	69	69
320	Atrium	18-39	F	White	Y	72	297
321	Atrium	40-59	F	White	N	75	275
322	Atrium	18-39	F	White	N	69	69
323	Atrium	18-39	F	Hispanic or Latino	Y	65	65
324	Atrium	40-59	F	White	Y	64	268
325	Atrium	18-39	F	White	Y	68	303
326	Atrium	40-59	F	White	N	66	66
327	Atrium	40-59	M	White	N	182	289
328	Atrium	40-59	F	White	Y	78	78
329	Atrium	40-59	F	White	Y	114	287
330	Atrium	40-59	M	White	Y	68	307
331	Atrium	18-39	M	Black or African American	Y	68	193
332	Atrium	60+	F	White	Y	66	301
333	Atrium	18-39	F	White	Y	101	266
334	Atrium	18-39	F	White	N	183	183
335	Atrium	18-39	M	White	Y	68	285
336	Atrium	40-59	F	White	Y	63	274
337	Atrium	40-59	F	White	Y	81	291
338	Atrium	18-39	M	White	Y	66	274
339	Atrium	40-59	M	White	Y	190	190
340	Atrium	40-59	M	Other	Y	82	193
341	Atrium	40-59	F	White	Y	67	206
342	Atrium	18-39	F	Other	N	79	245
343	Atrium	18-39	F	White	Y	67	278
344	Atrium	60+	M	White	Y	66	190
345	Atrium	18-39	F	White	Y	66	66
346	Atrium	40-59	M	White	Y	68	192
347	Atrium	18-39	M	White	Y	66	66
348	Atrium	60+	F	White	N	67	301
349	Atrium	40-59	F	White	Y	72	262
350	Atrium	40-59	F	White	Y	70	138
351	Atrium	18-39	F	White	Y	66	190
352	Atrium	40-59	F	White	Y	194	287
353	Atrium	40-59	F	White	Y	69	299
354	Atrium	40-59	M	White	Y	67	284
355	Atrium	60+	F	White	Y	69	196
356	Atrium	18-39	F	White	Y	66	66
357	Atrium	18-39	F	White	Y	193	193
358	Atrium	40-59	M	White	Y	71	280
359	Atrium	40-59	F	White	N	76	291
360	Atrium	60+	F	White	Y	110	222
361	Atrium	18-39	F	White	Y	66	189
362	Atrium	18-39	F	White	Y	71	71
363	Atrium	18-39	M	White	Y	70	288
364	Atrium	40-59	F	Black or African American	Y	66	199
365	Atrium	40-59	F	White	N	174	174
366	Atrium	40-59	F	White	Y	143	202
367	Atrium	18-39	F	Black or African American	Y	67	191
368	Atrium	18-39	M	White	Y	84	303
369	Atrium	18-39	F	White	Y	84	282
370	Atrium	40-59	F	White	Y	70	272
371	Atrium	18-39	F	White	Y	66	66
372	Atrium	40-59	F	White	Y	197	197
373	Atrium	18-39	M	White	Y	120	183
374	Atrium	40-59	F	White	Y	67	296
375	Atrium	18-39	F	White	Y	290	290
376	Atrium	40-59	F	White	Y	68	291
377	Atrium	60+	M	White	Y	77	152
378	Atrium	40-59	F	White	Y	66	66
379	Atrium	40-59	M	White	Y	68	275
380	Atrium	18-39	F	White	Y	65	65
381	Atrium	40-59	F	White	Y	67	67
382	Atrium	18-39	F	Other	Y	141	141
383	Atrium	18-39	F	White	Y	67	275
384	Atrium	40-59	F	White	Y	70	195
385	Atrium	18-39	F	White	Y	65	281
386	Atrium	40-59	F	White	Y	113	278
387	Atrium	18-39	F	Hispanic or Latino	Y	65	199
388	Atrium	40-59	M	White	Y	183	183
389	Atrium	40-59	F	White	Y	70	70
390	Atrium	40-59	M	White	Y	119	266
391	Atrium	18-39	F	White	Y	66	285
392	Atrium	18-39	F	Hispanic or Latino	Y	77	278
393	Atrium	40-59	F	White	Y	191	191
394	Atrium	60+	F	White	Y	70	190
395	Atrium	18-39	F	White	Y	66	294
396	Atrium	18-39	F	White	Y	68	289
397	Atrium	40-59	M	White	Y	64	276
398	Atrium	40-59	F	Black or African American	Y	62	190
399	Atrium	18-39	F	White	N	68	284
400	Atrium	18-39	F	White	Y	69	298
401	Atrium	40-59	F	White	Y	66	293
402	Atrium	40-59	M	White	Y	65	254
403	Atrium	18-39	F	Black or African American	N	67	194
404	Atrium	40-59	F	White	Y	70	195
405	Atrium	40-59	F	White	Y	75	193
406	Atrium	40-59	F	White	Y	71	298
407	Atrium	60+	F	White	Y	151	291
408	Atrium	18-39	M	White	Y	191	301
409	Atrium	60+	F	White	Y	68	138
410	Atrium	18-39	M	Other	Y	76	212
411	Atrium	18-39	F	White	Y	73	73
412	Atrium	40-59	F	White	Y	69	214
413	Atrium	18-39	F	Hispanic or Latino	Y	73	73
414	Atrium	18-39	F	White	N	101	218
415	Atrium	40-59	F	White	Y	77	240
416	Atrium	40-59	F	White	Y	69	193
417	Atrium	18-39	M	White	Y	69	263
418	Atrium	40-59	F	White	Y	68	68
419	Atrium	18-39	F	White	Y	67	202
420	Atrium	18-39	F	White	Y	67	279
421	Atrium	18-39	F	White	Y	63	190
422	Atrium	40-59	F	White	Y	64	279
423	Atrium	18-39	M	White	Y	65	281
424	Atrium	60+	M	White	N	67	303
425	Atrium	40-59	F	White	Y	67	190
426	Atrium	40-59	F	White	Y	72	197
427	Atrium	18-39	F	White	Y	67	265
428	Atrium	18-39	F	White	Y	72	271
429	Atrium	18-39	F	White	Y	67	67
430	Atrium	40-59	F	White	Y	69	262
431	Atrium	40-59	F	White	Y	184	184
432	Atrium	40-59	F	White	Y	66	192
433	Atrium	40-59	M	White	Y	67	268
434	Atrium	40-59	F	White	Y	67	67
435	Atrium	18-39	F	White	N	66	66
436	Atrium	60+	F	White	Y	182	182
437	Atrium	40-59	F	White	Y	69	282
438	Atrium	40-59	F	White	Y	67	293
439	Atrium	40-59	M	White	N	67	194
440	Atrium	18-39	F	White	Y	69	262
441	Atrium	60+	F	White	Y	69	305
442	Atrium	18-39	F	Other	Y	64	190
443	Atrium	60+	F	White	Y	131	295
444	Atrium	18-39	F	White	Y	102	274
445	Atrium	18-39	F	White	Y	66	134
446	Atrium	40-59	F	White	Y	119	292
447	Atrium	40-59	F	White	Y	71	291
448	Atrium	18-39	F	White	Y	77	302
449	Atrium	18-39	F	White	Y	63	193
450	Atrium	18-39	F	White	Y	67	190
451	Atrium	18-39	F	White	Y	78	298
452	Atrium	40-59	F	White	Y	72	294
453	Atrium	40-59	F	White	Y	79	79
454	Atrium	18-39	F	Hispanic or Latino	Y	67	192
455	Atrium	18-39	F	Black or African American	Y	69	69
456	Atrium	18-39	M	Other	Y	68	68
457	Atrium	18-39	F	White	Y	76	238
458	Atrium	18-39	M	White	Y	279	279
459	Atrium	40-59	F	White	Y	68	288
460	Atrium	18-39	F	Other	Y	106	252
461	Atrium	18-39	M	White	Y	65	192
462	Atrium	18-39	F	White	Y	64	301
463	Atrium	18-39	F	White	Y	66	192
464	Atrium	40-59	F	White	Y	82	196
465	Atrium	18-39	M	White	Y	192	271
466	Atrium	40-59	F	White	Y	69	282
467	Atrium	40-59	F	White	Y	76	285
468	Atrium	40-59	F	White	Y	67	277
469	Atrium	18-39	M	White	Y	132	225
470	Atrium	40-59	M	White	Y	66	192
471	Atrium	40-59	F	White	Y	69	280
472	Atrium	40-59	F	White	Y	67	190
473	Atrium	40-59	F	White	Y	74	291
474	Atrium	40-59	F	White	N	69	69
475	Atrium	40-59	M	White	Y	70	70
476	Atrium	40-59	F	White	Y	69	192
477	Atrium	40-59	F	White	Y	67	190
478	Atrium	60+	M	White	Y	71	277
479	Atrium	40-59	F	White	Y	68	275
480	Atrium	40-59	F	White	Y	67	277
481	Atrium	18-39	M	Black or African American	Y	72	199
482	Atrium	40-59	M	White	Y	67	190
483	Atrium	60+	F	White	Y	69	197
484	Atrium	60+	M	White	Y	70	70
485	Atrium	40-59	F	Black or African American	Y	128	276
486	Atrium	60+	F	Hispanic or Latino	Y	65	191
487	Atrium	18-39	F	White	Y	66	190
488	Atrium	40-59	M	White	Y	68	303
489	Atrium	18-39	F	White	Y	119	280
490	Atrium	18-39	F	White	Y	73	283
491	Atrium	40-59	F	White	Y	71	195
492	Atrium	18-39	F	White	Y	203	265
493	Atrium	18-39	M	White	Y	134	134
494	Atrium	40-59	F	White	N	67	249
495	Atrium	40-59	F	White	Y	64	269
496	Atrium	40-59	M	Other	Y	72	197
497	Atrium	40-59	F	White	Y	68	297
498	Atrium	18-39	F	White	Y	67	67
499	Atrium	18-39	M	White	Y	86	248
500	Atrium	40-59	F	White	N	69	281
501	Atrium	40-59	M	White	Y	101	251
502	Atrium	60+	M	White	Y	68	281
503	Atrium	60+	F	White	Y	197	290
504	Atrium	60+	F	White	Y	69	193
505	Atrium	40-59	F	White	Y	70	198
506	Atrium	40-59	F	White	Y	67	188
507	Atrium	18-39	F	White	Y	71	71
508	Atrium	18-39	F	White	Y	70	299
509	Atrium	40-59	M	White	Y	70	285
510	Atrium	60+	F	White	Y	67	282
511	Atrium	40-59	M	White	Y	66	277
512	Atrium	60+	F	White	Y	70	297
513	Atrium	40-59	M	White	Y	75	197
514	Atrium	40-59	M	White	Y	102	295
515	Atrium	60+	F	White	Y	79	79
516	Atrium	40-59	F	White	Y	69	192
517	Atrium	40-59	F	White	Y	98	287
518	Atrium	40-59	F	White	Y	69	252
519	Atrium	40-59	M	Hispanic or Latino	Y	80	138
520	Atrium	40-59	M	White	Y	65	245
521	Atrium	40-59	M	White	Y	68	282
522	Atrium	18-39	F	White	Y	74	74
523	Atrium	18-39	M	White	Y	70	298
524	Atrium	40-59	F	White	N	65	79
525	Atrium	40-59	F	White	Y	84	84
526	Atrium	40-59	F	Hispanic or Latino	Y	69	193
527	Atrium	18-39	M	White	Y	71	223
528	Atrium	18-39	F	White	Y	65	278
529	Atrium	40-59	F	White	Y	195	284
530	Atrium	18-39	F	White	N	76	76
531	Atrium	40-59	F	White	Y	65	249
532	Atrium	40-59	F	White	N	70	295
533	Atrium	40-59	F	White	N	74	291
534	Atrium	40-59	M	White	Y	77	196
535	Atrium	18-39	F	White	Y	74	193
536	Atrium	18-39	M	White	Y	76	279
537	Atrium	40-59	F	White	Y	73	191
538	Atrium	40-59	F	White	Y	76	196
539	Atrium	40-59	F	White	Y	76	279
540	Atrium	40-59	M	White	Y	70	275
541	Atrium	18-39	F	White	N	75	75
542	Atrium	18-39	F	White	N	74	192
543	Atrium	18-39	M	White	Y	71	71
544	Atrium	18-39	F	White	Y	73	203
545	Atrium	60+	F	White	Y	110	110
546	Atrium	18-39	F	White	Y	75	298
547	Atrium	40-59	F	White	Y	76	290
548	Atrium	18-39	F	White	Y	74	291
549	Atrium	40-59	F	White	Y	115	295
550	Atrium	40-59	F	White	Y	74	195
551	Atrium	60+	F	White	Y	76	249
552	Atrium	40-59	F	White	Y	146	277
553	Atrium	40-59	F	Black or African American	Y	75	75
554	Atrium	60+	M	White	N	188	290
555	Atrium	60+	F	White	Y	135	287
556	Atrium	18-39	F	White	N	79	307
557	Atrium	60+	M	Hispanic or Latino	Y	73	73
558	Atrium	40-59	F	White	Y	71	261
559	Atrium	40-59	F	White	Y	75	304
560	Atrium	40-59	F	White	Y	70	277
561	Atrium	40-59	M	Other	Y	267	267
562	Atrium	40-59	F	White	Y	74	135
563	Atrium	40-59	F	Hispanic or Latino	Y	82	82
564	Atrium	40-59	F	White	N	74	193
565	Atrium	18-39	M	White	Y	94	196
566	Atrium	40-59	F	White	Y	75	193
567	Atrium	40-59	M	White	Y	79	305
568	Atrium	18-39	M	White	Y	72	278
569	Atrium	40-59	F	Other	Y	145	145
570	Atrium	18-39	F	White	Y	142	278
571	Atrium	18-39	F	Black or African American	Y	84	193
572	Atrium	18-39	F	White	Y	72	279
573	Atrium	40-59	F	White	N	74	74
574	Atrium	18-39	F	Black or African American	N	82	82
575	Atrium	18-39	F	White	Y	72	72
576	Atrium	40-59	F	White	N	73	295
577	Atrium	18-39	F	White	Y	73	248
578	Atrium	40-59	M	White	Y	126	248
579	Atrium	40-59	F	White	N	82	283
580	Atrium	40-59	F	White	Y	75	271
581	Atrium	40-59	M	Other	Y	158	194
582	Atrium	18-39	F	White	N	201	201
583	Atrium	60+	F	Other	Y	77	194
584	Atrium	40-59	F	White	Y	135	247
585	Atrium	18-39	M	White	Y	81	284
586	Atrium	18-39	F	White	Y	130	130
587	Atrium	18-39	F	White	Y	75	208
588	Atrium	18-39	F	White	N	80	80
589	Atrium	40-59	F	White	Y	76	204
590	Atrium	40-59	F	White	Y	75	75
591	Atrium	40-59	F	White	Y	78	302
592	Atrium	40-59	F	White	Y	71	71
593	Atrium	40-59	F	White	Y	75	191
594	Atrium	40-59	M	White	Y	71	282
595	Atrium	18-39	F	White	N	73	279
596	Atrium	40-59	M	Other	Y	72	192
597	Atrium	40-59	F	White	Y	78	195
598	Atrium	40-59	F	White	Y	75	192
599	Atrium	40-59	M	White	Y	84	292
600	Atrium	18-39	F	White	Y	131	216
601	Atrium	18-39	M	White	Y	102	102
602	Atrium	18-39	F	White	Y	72	286
603	Atrium	40-59	F	White	Y	77	303
604	Atrium	18-39	F	White	Y	73	193
605	Atrium	18-39	M	White	Y	75	280
606	Atrium	18-39	M	Other	Y	77	77
607	Atrium	18-39	F	White	N	71	71
608	Atrium	60+	F	White	Y	80	201
609	Atrium	18-39	M	White	Y	74	74
610	Atrium	60+	F	White	Y	90	302
611	Atrium	40-59	F	White	Y	101	300
612	Atrium	40-59	F	White	Y	74	197
613	Atrium	60+	F	White	Y	72	191
614	Atrium	40-59	F	White	Y	161	161
615	Atrium	18-39	M	White	Y	83	83
616	Atrium	40-59	F	White	N	79	290
617	Atrium	18-39	F	White	Y	80	198
618	Atrium	40-59	F	White	Y	76	196
619	Atrium	60+	F	White	Y	71	71
620	Atrium	18-39	F	White	Y	74	282
621	Atrium	40-59	F	White	Y	71	71
622	Atrium	40-59	F	Hispanic or Latino	Y	73	206
623	Atrium	40-59	M	White	Y	74	290
624	Atrium	60+	M	White	N	75	283
625	Atrium	18-39	F	White	Y	74	296
626	Atrium	18-39	F	White	Y	72	72
627	Atrium	18-39	F	White	N	70	270
628	Atrium	18-39	F	White	Y	131	268
629	Atrium	18-39	F	White	Y	73	279
630	Atrium	40-59	F	White	Y	70	280
631	Atrium	40-59	F	White	Y	74	74
632	Atrium	18-39	F	White	Y	76	262
633	Atrium	60+	F	White	N	75	302
634	Atrium	18-39	F	White	Y	76	275
635	Atrium	40-59	F	White	Y	78	291
636	Atrium	40-59	F	White	Y	184	247
637	Atrium	40-59	M	White	N	77	289
638	Atrium	18-39	F	White	Y	78	283
639	Atrium	18-39	F	White	Y	77	197
640	Atrium	40-59	F	White	Y	73	193
641	Atrium	18-39	F	Hispanic or Latino	Y	70	138
642	Atrium	40-59	F	White	N	77	250
643	Atrium	40-59	F	White	Y	76	291
644	Atrium	40-59	F	White	Y	75	75
645	Atrium	18-39	F	White	Y	72	298
646	Atrium	40-59	F	White	Y	75	75
647	Atrium	40-59	F	White	Y	77	193
648	Atrium	40-59	F	White	Y	79	287
649	Atrium	40-59	F	White	Y	127	278
650	Atrium	40-59	F	White	Y	76	192
651	Atrium	18-39	F	White	Y	148	189
652	Atrium	18-39	F	White	Y	76	196
653	Atrium	60+	F	White	N	248	293
654	Atrium	40-59	F	White	Y	74	74
655	Atrium	40-59	F	White	Y	74	134
656	Atrium	18-39	F	Black or African American	Y	74	74
657	Atrium	40-59	F	White	Y	104	166
658	Atrium	18-39	F	White	Y	72	281
659	Atrium	60+	F	White	Y	89	191
660	Atrium	18-39	F	White	Y	71	281
661	Atrium	40-59	F	White	Y	71	71
662	Atrium	18-39	F	Hispanic or Latino	Y	73	192
663	Atrium	40-59	F	Black or African American	Y	73	73
664	Atrium	18-39	F	White	Y	76	255
665	Atrium	18-39	F	White	Y	73	73
666	Atrium	18-39	F	White	N	73	73
667	Atrium	18-39	F	White	Y	76	296
668	Atrium	18-39	F	White	Y	77	77
669	Atrium	40-59	F	White	Y	75	206
670	Atrium	40-59	F	White	Y	78	194
671	Atrium	40-59	F	White	Y	191	191
672	Atrium	40-59	F	White	Y	74	281
673	Atrium	18-39	F	White	Y	75	75
674	Atrium	18-39	M	White	Y	74	74
675	Atrium	40-59	F	White	Y	137	282
676	Atrium	40-59	F	Black or African American	Y	80	190
677	Atrium	18-39	F	White	Y	70	257
678	Atrium	40-59	F	White	Y	74	138
679	Atrium	60+	M	White	Y	86	296
680	Atrium	18-39	F	White	Y	136	195
681	Atrium	18-39	F	White	Y	69	69
682	Atrium	18-39	F	White	Y	73	140
683	Atrium	18-39	F	White	Y	72	190
684	Atrium	18-39	F	White	Y	72	72
685	Atrium	40-59	M	White	Y	191	276
686	Atrium	40-59	F	White	Y	102	287
687	Atrium	18-39	F	White	Y	74	283
688	Atrium	18-39	F	White	Y	109	281
689	Atrium	40-59	F	White	Y	76	281
690	Atrium	18-39	F	Other	Y	73	191
691	Atrium	60+	F	White	Y	74	264
692	Atrium	60+	F	White	Y	73	281
693	Atrium	18-39	F	Other	Y	77	268
694	Atrium	40-59	M	White	Y	72	193
695	Atrium	40-59	F	White	Y	75	75
696	Atrium	18-39	F	White	Y	72	289
697	Atrium	40-59	F	White	Y	238	238
698	Atrium	18-39	F	White	N	74	299
699	Atrium	18-39	F	White	Y	78	259
700	Atrium	18-39	F	Black or African American	N	80	207
701	Atrium	60+	M	White	Y	74	272
702	Atrium	60+	F	White	Y	77	195
703	Atrium	18-39	F	White	Y	74	74
704	Atrium	40-59	M	White	N	76	76
705	Atrium	18-39	F	White	Y	78	78
706	Atrium	18-39	M	White	Y	266	301
707	Atrium	18-39	F	White	Y	74	304
708	Atrium	18-39	F	White	Y	78	287
709	Atrium	40-59	F	White	Y	143	143
710	Atrium	40-59	M	White	N	71	290
711	Atrium	18-39	F	White	Y	71	188
712	Atrium	18-39	F	White	Y	72	270
713	Atrium	18-39	F	White	Y	139	277
714	Atrium	40-59	F	White	Y	78	78
715	Atrium	18-39	F	White	Y	73	266
716	Atrium	40-59	M	White	Y	184	247
717	Atrium	18-39	M	White	Y	145	214
718	Atrium	40-59	F	White	Y	191	268
719	Atrium	18-39	F	White	Y	78	239
720	Atrium	40-59	M	White	Y	72	278
721	Atrium	18-39	F	White	Y	135	135
722	Atrium	40-59	F	White	Y	71	277
723	Atrium	40-59	F	White	Y	74	283
724	Atrium	60+	M	White	Y	104	281
725	Atrium	40-59	M	White	Y	192	192
726	Atrium	40-59	F	White	Y	73	280
727	Atrium	18-39	F	White	Y	75	75
728	Atrium	40-59	M	Black or African American	Y	247	247
729	Atrium	40-59	M	White	Y	78	282
730	Atrium	18-39	F	White	Y	86	86
731	Atrium	18-39	F	White	Y	78	283
732	Atrium	40-59	F	White	N	77	214
733	Atrium	40-59	F	White	Y	75	260
734	Atrium	60+	F	White	Y	77	195
735	Atrium	18-39	F	White	Y	79	307
736	Atrium	18-39	F	White	Y	88	88
737	Atrium	40-59	M	White	Y	76	76
738	Atrium	18-39	F	White	Y	76	201
739	Atrium	18-39	F	White	Y	75	194
740	Atrium	40-59	F	Black or African American	Y	72	190
741	Atrium	60+	M	White	N	72	289
742	Atrium	18-39	F	White	Y	72	280
743	Atrium	60+	F	White	N	72	293
744	Atrium	18-39	F	White	Y	71	190
745	Atrium	40-59	F	White	Y	70	278
746	Atrium	18-39	F	White	Y	75	194
747	Atrium	18-39	F	Other	N	302	302
748	Atrium	40-59	F	White	Y	74	74
749	Atrium	40-59	F	White	Y	74	291
750	Atrium	40-59	F	White	Y	85	203
751	Atrium	40-59	F	White	Y	75	75
752	Atrium	40-59	F	White	N	138	297
753	Atrium	40-59	F	White	Y	89	281
754	Atrium	18-39	F	White	Y	77	274
755	Atrium	40-59	F	White	Y	77	193
756	Atrium	40-59	M	Other	Y	74	155
757	Atrium	60+	M	White	Y	267	300
758	Atrium	40-59	F	White	Y	76	281
759	Atrium	40-59	M	Other	Y	84	173
760	Atrium	18-39	F	White	Y	166	287
761	Atrium	40-59	F	White	Y	72	72
762	Atrium	40-59	F	White	Y	76	76
763	Atrium	40-59	F	White	Y	106	287
764	Atrium	40-59	F	White	Y	74	238
765	Atrium	18-39	F	White	Y	75	138
766	Atrium	60+	F	White	Y	76	252
767	Atrium	60+	F	White	Y	76	296
768	Atrium	40-59	F	White	Y	75	203
769	Atrium	40-59	M	Black or African American	Y	86	193
770	Atrium	40-59	F	White	Y	71	279
771	Atrium	18-39	M	White	Y	72	211
772	Atrium	60+	F	White	Y	76	251
773	Atrium	40-59	M	White	Y	78	162
774	Atrium	40-59	F	White	Y	76	274
775	Atrium	40-59	F	White	N	138	276
776	Atrium	18-39	F	White	Y	117	272
777	Atrium	40-59	F	White	Y	74	74
778	Atrium	18-39	F	White	Y	79	209
779	Atrium	40-59	F	White	Y	70	288
780	Atrium	60+	F	White	Y	72	248
781	Atrium	18-39	F	White	Y	101	268
782	Atrium	18-39	M	White	N	76	294
783	Atrium	40-59	F	White	Y	77	192
784	Atrium	18-39	F	Black or African American	Y	73	73
785	Atrium	40-59	F	White	Y	159	159
786	Atrium	40-59	F	White	Y	78	249
787	Atrium	60+	F	White	Y	79	267
788	Atrium	40-59	M	White	N	78	78
789	Atrium	40-59	F	White	Y	78	274
790	Atrium	60+	F	White	Y	101	229
791	Atrium	40-59	F	White	N	136	203
792	Atrium	18-39	F	White	Y	76	294
793	Atrium	40-59	F	White	Y	73	297
794	Atrium	60+	F	White	Y	205	205
795	Atrium	40-59	F	White	N	85	289
796	Atrium	60+	M	White	Y	78	78
797	Atrium	40-59	M	White	Y	83	280
798	Atrium	60+	F	White	Y	81	218
799	Atrium	40-59	F	White	Y	75	306
800	Atrium	40-59	M	White	Y	72	296
801	Atrium	18-39	F	White	Y	76	76
802	Atrium	40-59	F	White	Y	77	284
803	Atrium	18-39	F	Hispanic or Latino	Y	118	198
804	Atrium	18-39	M	White	Y	104	283
805	Atrium	18-39	F	White	Y	77	283
806	Atrium	60+	F	White	Y	71	282
807	Atrium	40-59	F	White	Y	71	191
808	Atrium	18-39	M	White	Y	75	249
809	Atrium	18-39	F	White	Y	75	287
810	Atrium	18-39	F	White	Y	77	252
811	Atrium	18-39	F	White	Y	76	76
812	Atrium	40-59	F	Other	Y	103	223
813	Atrium	60+	F	White	Y	105	221
814	Atrium	18-39	F	White	Y	75	75
815	Atrium	40-59	F	White	N	141	141
816	Atrium	18-39	M	White	N	77	137
817	Atrium	40-59	F	White	Y	85	276
818	Atrium	18-39	F	White	N	72	271
819	Atrium	40-59	M	White	Y	77	280
820	Atrium	40-59	F	White	Y	77	284
821	Atrium	18-39	F	White	Y	74	285
822	Atrium	40-59	M	Other	Y	184	184
823	Atrium	40-59	F	White	Y	78	307
824	Atrium	40-59	F	White	Y	78	302
825	Atrium	40-59	F	White	Y	72	280
826	Atrium	40-59	F	White	Y	75	280
827	Atrium	40-59	F	Other	N	74	192
828	Atrium	18-39	M	Hispanic or Latino	Y	83	208
829	Atrium	60+	F	White	Y	79	203
830	Atrium	18-39	F	White	Y	104	267
831	Atrium	40-59	F	Other	N	82	209
832	Atrium	18-39	F	Black or African American	Y	74	192
833	Atrium	40-59	M	White	Y	81	196
834	Atrium	40-59	F	Black or African American	Y	71	189
835	Atrium	18-39	F	White	Y	119	280
836	Atrium	40-59	M	White	Y	74	74
837	Atrium	60+	F	White	Y	73	195
838	Atrium	40-59	M	Black or African American	Y	73	220
839	Atrium	18-39	M	White	Y	184	281
840	Atrium	40-59	F	White	Y	198	258
841	Atrium	18-39	F	White	Y	72	254
842	Atrium	40-59	F	White	Y	199	199
843	Atrium	60+	F	White	Y	80	202
844	Atrium	18-39	F	White	Y	85	195
845	Atrium	40-59	F	White	Y	117	218
846	Atrium	60+	F	White	Y	78	202
847	Atrium	40-59	F	Hispanic or Latino	Y	156	195
848	Atrium	40-59	F	Hispanic or Latino	Y	80	189
849	Atrium	40-59	F	White	Y	76	300
850	Atrium	40-59	M	White	Y	77	274
851	Atrium	40-59	F	White	Y	80	252
852	Atrium	40-59	F	White	Y	73	136
853	Atrium	40-59	M	White	Y	75	291
854	Atrium	18-39	F	White	N	69	285
855	Atrium	40-59	F	Hispanic or Latino	Y	78	135
856	Atrium	18-39	M	White	Y	72	72
857	Atrium	40-59	F	White	Y	70	191
858	Atrium	40-59	F	White	Y	79	79
859	Atrium	40-59	F	White	Y	78	78
860	Atrium	40-59	M	White	Y	84	138
861	Atrium	40-59	F	White	Y	158	256
862	Atrium	18-39	F	White	Y	111	226
863	Atrium	40-59	F	White	Y	76	139
864	Atrium	18-39	F	White	Y	101	218
865	Atrium	18-39	M	White	Y	67	67
866	Atrium	40-59	M	White	Y	73	285
867	Atrium	18-39	M	White	Y	69	137
868	Atrium	60+	F	White	Y	79	274
869	Atrium	18-39	F	White	Y	70	141
870	Atrium	40-59	M	White	Y	108	222
871	Atrium	40-59	F	White	N	65	65
872	Atrium	40-59	F	White	Y	67	203
873	Atrium	40-59	F	White	Y	246	292
874	Atrium	40-59	M	White	N	63	287
875	Atrium	18-39	F	White	N	71	71
876	Atrium	40-59	F	White	Y	70	288
877	Atrium	40-59	F	White	Y	71	281
878	Atrium	18-39	F	White	Y	80	292
879	Atrium	40-59	M	White	Y	106	288
880	Atrium	40-59	F	White	Y	70	194
881	Atrium	18-39	F	White	Y	68	285
882	Atrium	18-39	F	White	Y	85	195
883	Atrium	40-59	F	White	Y	67	193
884	Atrium	18-39	M	White	Y	68	270
885	Atrium	40-59	F	White	N	70	70
886	Atrium	40-59	F	White	Y	104	300
887	Atrium	60+	F	White	Y	67	253
888	Atrium	40-59	F	White	N	146	293
889	Atrium	18-39	F	White	Y	72	195
890	Atrium	40-59	F	White	Y	69	299
891	Atrium	60+	M	Black or African American	Y	69	193
892	Atrium	18-39	F	White	Y	63	189
893	Atrium	40-59	F	White	Y	65	277
894	Atrium	40-59	M	White	N	69	202
895	Atrium	18-39	F	Black or African American	N	71	199
896	Atrium	40-59	F	Other	Y	71	195
897	Atrium	40-59	M	White	N	73	295
898	Atrium	40-59	F	White	N	76	304
899	Atrium	40-59	F	White	Y	70	285
900	Atrium	60+	F	White	Y	72	199
901	Atrium	40-59	F	White	Y	71	138
902	Atrium	40-59	M	White	N	148	267
903	Atrium	18-39	F	White	Y	65	65
904	Atrium	60+	M	White	Y	106	282
905	Atrium	40-59	F	White	N	67	67
906	Atrium	18-39	F	White	Y	212	249
907	Atrium	18-39	F	White	Y	68	290
908	Atrium	18-39	F	White	Y	70	286
909	Atrium	40-59	M	Hispanic or Latino	Y	105	227
910	Atrium	40-59	F	White	Y	66	283
911	Atrium	18-39	F	White	Y	75	304
912	Atrium	40-59	F	Hispanic or Latino	Y	69	136
913	Atrium	18-39	F	White	Y	79	79
914	Atrium	40-59	F	White	Y	79	206
915	Atrium	18-39	F	White	Y	70	283
916	Atrium	60+	F	Black or African American	Y	114	191
917	Atrium	40-59	F	White	Y	71	292
918	Atrium	18-39	F	Other	Y	72	204
919	Atrium	40-59	F	White	Y	66	66
920	Atrium	18-39	F	White	Y	69	265
921	Atrium	40-59	M	White	Y	69	195
922	Atrium	18-39	F	White	Y	64	290
923	Atrium	40-59	F	White	Y	70	155
924	Atrium	18-39	F	White	Y	70	280
925	Atrium	18-39	F	White	Y	104	171
926	Atrium	40-59	F	White	Y	66	283
927	Atrium	18-39	F	White	Y	66	247
928	Atrium	18-39	F	White	Y	69	247
929	Atrium	40-59	M	White	Y	69	280
930	Atrium	18-39	M	White	Y	72	295
931	Atrium	18-39	F	White	Y	69	289
932	Atrium	40-59	M	White	Y	107	284
933	Atrium	40-59	F	White	Y	70	279
934	Atrium	18-39	F	Other	Y	181	224
935	Atrium	18-39	M	White	N	64	287
936	Atrium	40-59	F	White	Y	138	286
937	Atrium	18-39	F	White	Y	76	302
938	Atrium	18-39	F	White	Y	67	252
939	Atrium	18-39	F	White	Y	82	245
940	Atrium	18-39	F	White	Y	69	278
941	Atrium	40-59	M	White	Y	70	288
942	Atrium	40-59	F	White	Y	71	262
943	Atrium	60+	F	White	Y	64	280
944	Atrium	18-39	F	White	N	72	293
945	Atrium	18-39	F	White	Y	70	304
946	Atrium	40-59	F	White	Y	70	219
947	Atrium	18-39	F	Other	Y	71	284
948	Atrium	40-59	F	White	Y	69	217
949	Atrium	40-59	M	White	Y	82	253
950	Atrium	18-39	F	White	Y	75	265
951	Atrium	40-59	F	White	Y	80	306
952	Atrium	40-59	F	White	Y	79	307
953	Atrium	40-59	F	White	N	73	190
954	Atrium	60+	M	White	Y	75	288
955	Atrium	18-39	F	White	Y	69	69
956	Atrium	18-39	F	White	Y	82	262
957	Atrium	18-39	M	White	Y	106	202
958	Atrium	18-39	F	White	Y	77	277
959	Atrium	40-59	F	White	Y	142	296
960	Atrium	18-39	F	White	Y	76	298
961	Atrium	18-39	F	White	Y	70	246
962	Atrium	18-39	F	White	Y	82	275
963	Atrium	40-59	F	Black or African American	Y	73	133
964	Atrium	40-59	F	White	Y	75	281
965	Atrium	18-39	F	White	Y	77	295
966	Atrium	18-39	F	White	Y	70	274
967	Atrium	40-59	F	White	Y	71	278
968	Atrium	40-59	F	White	Y	80	80
969	Atrium	18-39	F	White	Y	77	257
970	Atrium	18-39	F	White	N	77	291
971	Atrium	40-59	M	Other	Y	136	136
972	Atrium	40-59	F	White	Y	137	250
973	Atrium	18-39	F	White	Y	75	192
974	Atrium	40-59	F	Black or African American	Y	73	203
975	Atrium	18-39	F	White	Y	69	69
976	Atrium	40-59	F	White	Y	155	206
977	Atrium	18-39	M	White	Y	76	250
978	Atrium	18-39	F	White	Y	71	190
979	Atrium	40-59	F	White	Y	72	286
980	Atrium	18-39	F	White	Y	71	194
981	Atrium	18-39	F	White	Y	78	78
982	Atrium	40-59	M	White	Y	87	87
983	Atrium	18-39	M	White	N	96	96
984	Atrium	18-39	F	White	Y	76	250
985	Atrium	40-59	F	White	Y	72	270
986	Atrium	40-59	M	White	Y	71	209
987	Atrium	60+	M	White	N	76	76
988	Atrium	18-39	M	White	Y	70	274
989	Atrium	40-59	F	Hispanic or Latino	Y	75	135
990	Atrium	18-39	F	White	Y	74	279
991	Atrium	40-59	F	White	Y	76	300
992	Atrium	18-39	F	White	Y	76	193
993	Atrium	18-39	F	White	Y	80	286
994	Atrium	18-39	F	White	Y	70	266
995	Atrium	18-39	F	White	Y	80	191
996	Atrium	60+	M	White	N	72	290
997	Atrium	18-39	F	White	Y	73	261
998	Atrium	60+	F	White	N	129	129
999	Atrium	18-39	M	Other	Y	71	71
1000	Atrium	18-39	F	White	Y	120	306
1001	Atrium	18-39	F	White	Y	70	290
1002	Atrium	18-39	F	White	Y	71	276
1003	Atrium	18-39	F	White	Y	76	192
1004	Atrium	18-39	F	White	Y	74	288
1005	Atrium	18-39	F	White	Y	76	281
1006	Atrium	40-59	F	Black or African American	Y	75	201
1007	Atrium	18-39	F	White	Y	80	251
1008	Atrium	40-59	M	Other	Y	74	194
1009	Atrium	40-59	F	White	Y	74	74
1010	Atrium	18-39	F	White	N	90	289
1011	Atrium	18-39	F	White	Y	258	290
1012	Atrium	40-59	F	White	Y	141	259
1013	Atrium	18-39	F	White	Y	71	302
1014	Atrium	18-39	F	White	Y	79	190
1015	Atrium	40-59	F	White	Y	73	280
1016	Atrium	40-59	F	White	Y	137	248
1017	Atrium	60+	M	White	Y	134	277
1018	Atrium	18-39	M	White	Y	110	264
1019	Atrium	18-39	F	White	Y	76	275
1020	Atrium	40-59	F	White	Y	104	296
1021	Atrium	40-59	M	White	Y	73	225
1022	Atrium	40-59	F	White	Y	73	249
1023	Atrium	18-39	F	White	Y	78	296
1024	Atrium	40-59	F	Black or African American	Y	136	136
1025	Atrium	40-59	F	White	Y	73	73
1026	Atrium	40-59	F	White	Y	73	192
1027	Atrium	40-59	F	White	Y	81	285
1028	Atrium	18-39	M	White	Y	191	261
1029	Atrium	40-59	M	White	N	76	252
1030	Atrium	40-59	F	White	Y	76	141
1031	Atrium	18-39	F	White	Y	72	232
1032	Atrium	18-39	F	White	Y	74	282
1033	Atrium	18-39	F	White	Y	82	216
1034	Atrium	40-59	M	White	Y	76	281
1035	Atrium	40-59	F	White	N	146	295
1036	Atrium	40-59	F	White	Y	77	251
1037	Atrium	18-39	F	White	Y	72	276
1038	Atrium	18-39	F	White	Y	72	284
1039	Atrium	18-39	F	White	Y	74	278
1040	Atrium	18-39	F	White	Y	105	105
1041	Atrium	60+	F	White	Y	77	193
1042	Atrium	40-59	M	Black or African American	Y	79	208
1043	Atrium	40-59	F	White	Y	147	268
1044	Atrium	40-59	F	White	Y	73	190
1045	Atrium	40-59	M	White	Y	76	281
1046	Atrium	40-59	F	White	Y	76	270
1047	Atrium	18-39	F	White	N	77	278
1048	Atrium	18-39	F	White	Y	84	230
1049	Atrium	18-39	M	White	Y	101	269
1050	Atrium	40-59	F	White	Y	74	243
1051	Atrium	60+	M	White	Y	76	212
1052	Atrium	60+	M	White	Y	273	290
1053	Atrium	60+	F	White	Y	79	302
1054	Atrium	18-39	M	Hispanic or Latino	Y	181	181
1055	Atrium	18-39	M	White	Y	86	86
1056	Atrium	18-39	F	White	Y	73	192
1057	Atrium	40-59	M	White	N	77	212
1058	Atrium	40-59	F	White	N	77	191
1059	Atrium	40-59	F	White	Y	78	272
1060	Atrium	18-39	F	White	Y	77	193
1061	Atrium	18-39	F	White	Y	79	194
1062	Atrium	40-59	F	White	Y	79	137
1063	Atrium	60+	F	White	Y	79	292
1064	Atrium	40-59	F	White	Y	74	196
1065	Atrium	40-59	M	White	Y	71	282
1066	Atrium	40-59	F	White	Y	77	192
1067	Atrium	18-39	F	White	Y	104	104
1068	Atrium	18-39	F	White	Y	76	306
1069	Atrium	40-59	F	White	Y	74	248
1070	Atrium	18-39	F	White	Y	97	272
1071	Atrium	40-59	F	White	Y	75	279
1072	Atrium	40-59	F	White	N	81	287
1073	Atrium	18-39	F	White	Y	264	264
1074	Atrium	18-39	F	Other	Y	77	241
1075	Atrium	40-59	F	White	Y	77	200
1076	Atrium	18-39	F	White	N	73	73
1077	Atrium	40-59	M	White	Y	78	78
1078	Atrium	18-39	F	Black or African American	Y	73	192
1079	Atrium	40-59	F	White	Y	70	248
1080	Atrium	40-59	F	White	N	97	232
1081	Atrium	18-39	M	White	N	76	142
1082	Atrium	40-59	M	Hispanic or Latino	Y	76	195
1083	Atrium	40-59	F	Hispanic or Latino	N	138	198
1084	Atrium	40-59	F	Black or African American	Y	83	301
1085	Atrium	18-39	F	White	Y	75	296
1086	Atrium	18-39	F	White	Y	72	72
1087	Atrium	18-39	F	White	Y	81	193
1088	Atrium	18-39	F	White	Y	76	277
1089	Atrium	40-59	M	White	Y	77	293
1090	Atrium	40-59	F	White	N	80	287
1091	Atrium	18-39	F	White	Y	71	263
1092	Atrium	18-39	F	White	Y	76	276
1093	Atrium	60+	F	White	N	132	244
1094	Atrium	40-59	F	White	N	74	199
1095	Atrium	40-59	F	White	Y	75	75
1096	Atrium	40-59	F	White	Y	82	303
1097	Atrium	40-59	F	White	Y	73	196
1098	Atrium	40-59	F	White	Y	141	281
1099	Atrium	40-59	F	White	Y	78	198
1100	Atrium	40-59	F	White	Y	72	298
1101	Atrium	60+	F	White	Y	107	282
1102	Atrium	18-39	F	White	Y	81	282
1103	Atrium	18-39	F	Black or African American	Y	80	199
1104	Atrium	40-59	F	White	Y	77	289
1105	Atrium	18-39	M	White	Y	173	209
1106	Atrium	40-59	F	White	Y	78	78
1107	Atrium	40-59	F	White	Y	106	272
1108	Atrium	40-59	F	White	Y	90	275
1109	Atrium	18-39	F	White	Y	73	73
1110	Atrium	18-39	F	Hispanic or Latino	Y	105	222
1111	Atrium	40-59	M	White	Y	74	194
1112	Atrium	60+	F	White	N	82	280
1113	Atrium	40-59	F	White	Y	106	106
1114	Atrium	18-39	F	White	Y	76	296
1115	Atrium	18-39	F	White	Y	104	290
1116	Atrium	40-59	F	Other	Y	86	86
1117	Atrium	60+	F	White	Y	72	295
1118	Atrium	18-39	F	White	Y	75	281
1119	Atrium	18-39	M	White	Y	73	281
1120	Atrium	40-59	F	White	Y	76	144
1121	Atrium	40-59	F	White	Y	74	290
1122	Atrium	40-59	M	White	Y	69	189
1123	Atrium	40-59	F	White	Y	72	189
1124	Atrium	40-59	M	White	Y	87	191
1125	Atrium	60+	F	White	N	117	198
1126	Atrium	60+	F	White	Y	79	196
1127	Atrium	40-59	M	White	Y	76	284
1128	Atrium	40-59	F	Black or African American	Y	77	212
1129	Atrium	40-59	F	White	Y	77	197
1130	Atrium	40-59	F	White	N	78	282
1131	Atrium	18-39	F	White	N	74	74
1132	Atrium	40-59	F	Other	Y	74	74
1133	Atrium	40-59	F	White	Y	75	289
1134	Atrium	40-59	M	White	Y	77	77
1135	Atrium	40-59	F	Black or African American	N	76	215
1136	Atrium	40-59	F	Black or African American	Y	220	220
1137	Atrium	18-39	F	White	Y	77	285
1138	Atrium	18-39	F	White	Y	104	273
1139	Atrium	18-39	F	White	Y	73	276
1140	Atrium	18-39	F	White	Y	79	282
1141	Atrium	18-39	F	White	Y	91	91
1142	Atrium	18-39	F	Other	Y	74	284
1143	Atrium	40-59	F	White	Y	73	73
1144	Atrium	40-59	F	White	Y	75	261
1145	Atrium	40-59	F	White	Y	76	301
1146	Atrium	18-39	F	White	Y	72	189
1147	Atrium	18-39	F	White	Y	293	293
1148	Atrium	18-39	F	White	N	73	298
1149	Atrium	40-59	F	White	Y	74	278
1150	Atrium	40-59	F	White	Y	71	71
1151	Atrium	18-39	M	White	Y	78	78
1152	Atrium	40-59	F	White	Y	78	306
1153	Atrium	60+	F	White	Y	75	194
1154	Atrium	40-59	F	Black or African American	Y	80	80
1155	Atrium	40-59	F	White	Y	76	278
1156	Atrium	40-59	F	White	Y	76	192
1157	Atrium	40-59	F	Other	Y	73	199
1158	Atrium	18-39	F	White	Y	74	280
1159	Atrium	40-59	F	White	Y	72	268
1160	Atrium	40-59	F	Other	Y	157	278
1161	Atrium	40-59	F	White	Y	73	73
1162	Atrium	60+	F	White	Y	78	297
1163	Atrium	40-59	F	White	Y	71	275
1164	Atrium	18-39	F	Black or African American	Y	71	191
1165	Atrium	60+	F	White	Y	81	198
1166	Atrium	40-59	F	White	Y	74	292
1167	Atrium	18-39	F	White	Y	100	220
1168	Atrium	18-39	F	White	Y	95	276
1169	Atrium	18-39	F	White	Y	75	191
1170	Atrium	40-59	F	White	N	76	281
1171	Atrium	18-39	F	White	Y	72	277
1172	Atrium	40-59	F	Black or African American	N	81	189
1173	Atrium	40-59	F	White	Y	71	194
1174	Atrium	18-39	F	White	Y	83	282
1175	Atrium	18-39	F	White	Y	72	276
1176	Atrium	40-59	F	White	Y	84	290
1177	Atrium	60+	F	White	Y	81	207
1178	Atrium	40-59	F	Black or African American	Y	75	195
1179	Atrium	18-39	F	White	Y	76	280
1180	Atrium	60+	F	White	Y	72	270
1181	Atrium	18-39	F	White	Y	190	190
1182	Atrium	40-59	F	White	Y	69	69
1183	Atrium	60+	F	White	Y	77	196
1184	Atrium	18-39	F	White	Y	73	267
1185	Atrium	40-59	F	White	Y	74	190
1186	Atrium	40-59	M	White	N	72	72
1187	Atrium	40-59	F	Black or African American	Y	73	210
1188	Atrium	40-59	F	White	Y	73	290
1189	Atrium	60+	F	White	N	73	73
1190	Atrium	40-59	F	White	Y	71	289
1191	Atrium	40-59	F	White	Y	72	262
1192	Atrium	40-59	F	White	Y	145	279
1193	Atrium	40-59	M	White	Y	74	290
1194	Atrium	40-59	F	Other	Y	74	228
1195	Atrium	18-39	F	White	N	259	259
1196	Atrium	18-39	F	White	Y	75	75
1197	Atrium	40-59	F	White	Y	100	280
1198	Atrium	40-59	F	White	Y	73	190
1199	Atrium	40-59	F	White	Y	74	189
1200	Atrium	40-59	F	White	Y	76	294
1201	Atrium	18-39	F	White	Y	103	225
1202	Atrium	60+	F	White	Y	78	195
1203	Atrium	40-59	F	White	Y	78	281
1204	Atrium	18-39	F	White	Y	75	136
1205	Atrium	18-39	F	White	Y	73	244
1206	Atrium	40-59	F	White	Y	138	204
1207	Atrium	60+	F	White	Y	102	281
1208	Atrium	18-39	M	White	Y	72	192
1209	Atrium	40-59	F	White	Y	103	263
1210	Atrium	40-59	F	White	N	103	217
1211	Atrium	18-39	F	White	Y	73	195
1212	Atrium	40-59	F	White	Y	76	76
1213	Atrium	40-59	F	Black or African American	Y	105	222
1214	Atrium	18-39	F	White	Y	76	252
1215	Atrium	18-39	F	White	Y	73	195
1216	Atrium	40-59	F	White	Y	77	146
1217	Atrium	40-59	F	White	Y	122	122
1218	Atrium	18-39	M	White	Y	85	223
1219	Atrium	18-39	F	White	Y	77	251
1220	Atrium	60+	F	White	Y	82	298
1221	Atrium	40-59	F	White	Y	77	173
1222	Atrium	60+	F	White	Y	80	80
1223	Atrium	40-59	F	White	Y	76	198
1224	Atrium	18-39	F	White	Y	74	233
1225	Atrium	40-59	F	White	Y	72	72
1226	Atrium	18-39	F	White	Y	73	192
1227	Atrium	18-39	F	White	Y	74	272
1228	Atrium	40-59	F	White	Y	75	138
1229	Atrium	40-59	F	White	Y	76	197
1230	Atrium	40-59	F	White	Y	74	192
1231	Atrium	18-39	F	White	Y	87	87
1232	Atrium	40-59	F	Hispanic or Latino	Y	103	222
1233	Atrium	40-59	F	Black or African American	Y	102	222
1234	Atrium	40-59	F	Hispanic or Latino	Y	104	224
1235	Atrium	40-59	F	White	Y	104	228
1236	Atrium	40-59	M	White	Y	102	246
1237	Atrium	60+	M	White	N	108	296
1238	Atrium	40-59	F	White	Y	103	291
1239	Atrium	18-39	M	White	Y	106	106
1240	Atrium	18-39	M	White	Y	109	289
1241	Atrium	18-39	F	White	Y	100	276
1242	Atrium	40-59	F	White	Y	109	285
1243	Atrium	18-39	F	Black or African American	Y	104	223
1244	Atrium	60+	M	White	Y	106	286
1245	Atrium	40-59	F	White	Y	119	252
1246	Atrium	18-39	F	White	Y	120	226
1247	Atrium	40-59	F	White	N	117	225
1248	Atrium	40-59	F	White	Y	111	242
1249	Atrium	60+	F	White	N	108	288
1250	Atrium	18-39	F	White	Y	101	219
1251	Atrium	18-39	F	White	Y	103	221
1252	Atrium	40-59	F	Black or African American	N	121	239
1253	Atrium	40-59	F	White	Y	104	273
1254	Atrium	40-59	F	White	Y	102	281
1255	Atrium	40-59	F	White	Y	104	281
1256	Atrium	40-59	F	White	Y	101	221
1257	Atrium	18-39	F	White	Y	106	278
1258	Atrium	18-39	F	White	Y	103	292
1259	Atrium	18-39	F	White	Y	107	225
1260	Atrium	18-39	F	White	Y	104	104
1261	Atrium	18-39	M	White	Y	105	296
1262	Atrium	40-59	F	White	Y	105	259
1263	Atrium	40-59	F	White	Y	99	285
1264	Atrium	60+	F	White	Y	164	274
1265	Atrium	40-59	F	White	Y	101	294
1266	Atrium	60+	F	White	Y	102	249
1267	Atrium	18-39	F	White	Y	109	109
1268	Atrium	18-39	F	White	Y	104	281
1269	Atrium	18-39	F	White	Y	107	296
1270	Atrium	18-39	F	White	Y	120	241
1271	Atrium	40-59	F	White	N	104	104
1272	Atrium	18-39	F	White	Y	106	171
1273	Atrium	18-39	F	White	Y	117	283
1274	Atrium	40-59	F	White	Y	106	254
1275	Atrium	18-39	F	White	Y	101	216
1276	Atrium	18-39	F	White	Y	104	273
1277	Atrium	18-39	F	White	Y	102	102
1278	Atrium	18-39	F	White	Y	106	301
1279	Atrium	18-39	F	Black or African American	Y	109	109
1280	Atrium	18-39	F	White	Y	101	301
1281	Atrium	40-59	F	White	Y	108	285
1282	Atrium	40-59	F	White	Y	105	289
1283	Atrium	18-39	F	White	Y	104	267
1284	Atrium	40-59	F	White	Y	103	287
1285	Atrium	40-59	F	White	Y	120	274
1286	Atrium	18-39	F	White	Y	104	104
1287	Atrium	40-59	F	White	N	229	250
1288	Atrium	60+	F	White	Y	117	221
1289	Atrium	40-59	F	White	Y	102	177
1290	Atrium	40-59	F	White	Y	104	282
1291	Atrium	18-39	F	White	Y	101	294
1292	Atrium	40-59	M	White	N	105	260
1293	Atrium	60+	F	White	Y	104	294
1294	Atrium	18-39	F	White	Y	100	220
1295	Atrium	40-59	F	White	Y	100	220
1296	Atrium	40-59	F	White	Y	105	159
1297	Atrium	40-59	F	White	Y	106	279
1298	Atrium	18-39	F	White	Y	102	288
1299	Atrium	40-59	M	White	Y	109	304
1300	Atrium	18-39	F	White	Y	104	226
1301	Atrium	18-39	F	White	Y	102	285
1302	Atrium	18-39	M	Other	Y	109	161
1303	Atrium	18-39	F	White	Y	106	288
1304	Atrium	18-39	F	White	Y	104	282
1305	Atrium	60+	M	White	Y	101	277
1306	Atrium	18-39	F	White	Y	111	286
1307	Atrium	40-59	F	White	Y	103	279
1308	Atrium	18-39	F	White	Y	103	103
1309	Atrium	18-39	F	White	Y	103	217
1310	Atrium	18-39	F	White	Y	101	276
1311	Atrium	40-59	F	Other	N	102	158
1312	Atrium	40-59	F	White	Y	100	279
1313	Atrium	40-59	F	White	N	101	304
1314	Atrium	18-39	F	White	Y	106	293
1315	Atrium	40-59	M	White	Y	104	225
1316	Atrium	18-39	M	White	Y	107	280
1317	Atrium	18-39	F	White	N	103	242
1318	Atrium	40-59	F	White	Y	103	299
1319	Atrium	18-39	F	Hispanic or Latino	Y	107	304
1320	Atrium	40-59	F	White	Y	172	279
1321	Atrium	40-59	M	White	Y	110	286
1322	Atrium	18-39	F	Hispanic or Latino	Y	104	249
1323	Atrium	18-39	F	White	Y	101	292
1324	Atrium	40-59	F	White	N	104	281
1325	Atrium	40-59	F	White	N	128	296
1326	Atrium	18-39	F	White	N	105	221
1327	Atrium	18-39	M	White	Y	108	221
1328	Atrium	40-59	M	White	N	100	225
1329	Atrium	60+	F	White	N	103	159
1330	Atrium	18-39	F	White	Y	102	102
1331	Atrium	18-39	F	White	Y	99	290
1332	Atrium	40-59	F	Hispanic or Latino	Y	102	218
1333	Atrium	18-39	F	White	Y	105	105
1334	Atrium	40-59	F	White	N	105	221
1335	Atrium	40-59	F	Black or African American	Y	106	106
1336	Atrium	40-59	F	Black or African American	Y	101	219
1337	Atrium	18-39	F	White	N	104	295
1338	Atrium	18-39	F	White	Y	107	159
1339	Atrium	18-39	F	Other	Y	100	244
1340	Atrium	40-59	F	White	Y	103	103
1341	Atrium	40-59	F	White	N	106	256
1342	Atrium	60+	F	White	N	223	249
1343	Atrium	18-39	M	White	Y	108	224
1344	Atrium	40-59	M	White	Y	103	172
1345	Atrium	18-39	F	White	Y	101	246
1346	Atrium	18-39	F	White	Y	114	290
1347	Atrium	40-59	M	White	N	103	284
1348	Atrium	18-39	F	White	Y	103	264
1349	Atrium	18-39	F	White	Y	102	263
1350	Atrium	18-39	M	White	Y	107	270
1351	Atrium	18-39	F	White	Y	104	277
1352	Atrium	18-39	F	White	Y	110	286
1353	Atrium	40-59	F	White	Y	102	291
1354	Atrium	40-59	M	White	Y	114	114
1355	Atrium	18-39	M	Hispanic or Latino	N	156	156
1356	Atrium	18-39	F	White	N	104	229
1357	Atrium	18-39	F	White	Y	117	229
1358	Atrium	40-59	F	White	Y	104	104
1359	Atrium	18-39	F	White	Y	104	274
1360	Atrium	18-39	F	White	N	104	104
1361	Atrium	18-39	F	White	Y	100	266
1362	Atrium	40-59	F	Black or African American	Y	104	222
1363	Atrium	40-59	F	White	Y	106	296
1364	Atrium	40-59	F	White	Y	103	222
1365	Atrium	40-59	F	White	Y	101	263
1366	Atrium	18-39	F	Hispanic or Latino	Y	106	222
1367	Atrium	40-59	M	Black or African American	N	170	228
1368	Atrium	18-39	F	White	Y	104	301
1369	Atrium	40-59	F	White	Y	103	225
1370	Atrium	40-59	F	White	Y	103	279
1371	Atrium	18-39	F	White	N	107	291
1372	Atrium	40-59	F	Black or African American	Y	104	226
1373	Atrium	40-59	F	White	Y	104	271
1374	Atrium	18-39	F	Hispanic or Latino	Y	103	221
1375	Atrium	18-39	M	White	Y	158	276
1376	Atrium	18-39	F	White	Y	105	220
1377	Atrium	18-39	F	Hispanic or Latino	Y	103	222
1378	Atrium	40-59	F	White	Y	126	126
1379	Atrium	18-39	M	White	Y	102	296
1380	Atrium	60+	F	White	Y	111	223
1381	Atrium	40-59	F	White	N	104	219
1382	Atrium	18-39	F	White	Y	108	280
1383	Atrium	18-39	F	White	Y	207	290
1384	Atrium	40-59	F	White	Y	100	285
1385	Atrium	40-59	F	Other	N	106	224
1386	Atrium	40-59	M	White	Y	103	278
1387	Atrium	18-39	M	White	Y	108	108
1388	Atrium	18-39	F	White	N	106	284
1389	Atrium	40-59	F	White	N	107	276
1390	Atrium	40-59	M	White	Y	175	175
1391	Atrium	60+	F	White	N	106	218
1392	Atrium	18-39	F	White	Y	104	104
1393	Atrium	40-59	M	White	Y	114	229
1394	Atrium	18-39	F	White	Y	104	220
1395	Atrium	18-39	F	White	Y	107	275
1396	Atrium	60+	F	White	Y	105	251
1397	Atrium	18-39	F	White	Y	109	278
1398	Atrium	40-59	F	White	Y	103	287
1399	Atrium	40-59	F	White	Y	105	225
1400	Atrium	18-39	F	White	N	100	218
1401	Atrium	40-59	F	Black or African American	Y	113	217
1402	Atrium	40-59	F	White	N	109	267
1403	Atrium	60+	F	White	Y	104	284
1404	Atrium	40-59	F	White	Y	115	281
1405	Atrium	60+	M	White	Y	108	295
1406	Atrium	18-39	F	White	Y	100	277
1407	Atrium	60+	M	White	N	107	227
1408	Atrium	18-39	M	White	Y	106	286
1409	Atrium	40-59	F	White	Y	103	287
1410	Atrium	40-59	F	White	Y	105	278
1411	Atrium	40-59	F	White	Y	106	294
1412	Atrium	40-59	F	White	N	104	219
1413	Atrium	18-39	F	Other	Y	121	221
1414	Atrium	18-39	M	Other	N	104	232
1415	Atrium	18-39	F	White	N	106	276
1416	Atrium	18-39	M	White	Y	220	274
1417	Atrium	18-39	F	White	Y	222	222
1418	Atrium	18-39	F	White	Y	115	115
1419	Atrium	18-39	F	White	Y	106	284
1420	Atrium	40-59	F	White	Y	103	279
1421	Atrium	18-39	F	White	Y	101	247
1422	Atrium	40-59	F	White	Y	101	279
1423	Atrium	18-39	F	White	Y	100	256
1424	Atrium	18-39	F	White	Y	160	245
1425	Atrium	18-39	F	Other	N	104	225
1426	Atrium	18-39	F	White	N	103	294
1427	Atrium	18-39	M	White	Y	104	302
1428	Atrium	40-59	F	White	Y	108	284
1429	Atrium	18-39	F	White	Y	99	274
1430	Atrium	18-39	F	White	N	100	100
1431	Atrium	40-59	F	White	Y	105	288
1432	Atrium	18-39	F	Black or African American	Y	104	225
1433	Atrium	18-39	F	White	Y	109	292
1434	Atrium	60+	F	White	N	107	107
1435	Atrium	40-59	F	Other	Y	114	238
1436	Atrium	18-39	F	White	Y	104	156
1437	Atrium	18-39	F	White	Y	106	295
1438	Atrium	18-39	F	Hispanic or Latino	Y	105	161
1439	Atrium	40-59	F	White	Y	117	176
1440	Atrium	18-39	M	White	N	102	156
1441	Atrium	40-59	F	White	Y	113	113
1442	Atrium	18-39	F	White	Y	220	220
1443	Atrium	18-39	F	White	Y	229	264
1444	Atrium	18-39	F	Other	Y	104	237
1445	Atrium	18-39	F	White	Y	98	264
1446	Atrium	40-59	F	White	N	102	279
1447	Atrium	40-59	F	Black or African American	Y	103	266
1448	Atrium	18-39	M	White	Y	103	277
1449	Atrium	40-59	M	White	Y	100	244
1450	Atrium	40-59	F	White	Y	138	250
1451	Atrium	18-39	M	White	Y	127	293
1452	Atrium	40-59	M	White	Y	98	280
1453	Atrium	40-59	F	White	Y	107	292
1454	Atrium	40-59	M	Other	Y	104	223
1455	Atrium	18-39	F	White	Y	107	107
1456	Atrium	40-59	M	White	Y	101	279
1457	Atrium	40-59	F	White	Y	105	289
1458	Atrium	40-59	F	White	Y	104	300
1459	Atrium	60+	F	Black or African American	N	105	223
1460	Atrium	18-39	F	White	Y	106	267
1461	Atrium	40-59	M	Other	Y	241	284
1462	Atrium	60+	M	White	Y	158	227
1463	Atrium	18-39	F	White	Y	107	291
1464	Atrium	18-39	F	White	Y	104	286
1465	Atrium	60+	M	Other	N	101	101
1466	Atrium	40-59	F	White	N	121	266
1467	Atrium	18-39	M	Other	Y	107	234
1468	Atrium	40-59	F	White	Y	101	288
1469	Atrium	18-39	F	White	Y	103	271
1470	Atrium	60+	F	Other	N	105	105
1471	Atrium	18-39	F	White	Y	102	170
1472	Atrium	40-59	F	White	N	102	277
1473	Atrium	18-39	M	White	Y	101	173
1474	Atrium	40-59	F	Hispanic or Latino	Y	104	234
1475	Atrium	40-59	M	Other	Y	124	224
1476	Atrium	40-59	F	White	N	124	304
1477	Atrium	18-39	F	White	Y	98	98
1478	Atrium	40-59	F	White	N	103	279
1479	Atrium	18-39	F	White	Y	114	224
1480	Atrium	40-59	F	Other	Y	104	221
1481	Atrium	60+	M	White	Y	103	103
1482	Atrium	40-59	F	White	Y	104	104
1483	Atrium	40-59	F	White	N	103	298
1484	Atrium	40-59	F	White	Y	103	296
1485	Atrium	18-39	F	White	Y	103	220
1486	Atrium	40-59	M	White	Y	104	297
1487	Atrium	18-39	F	White	Y	104	298
1488	Atrium	40-59	F	White	Y	130	283
1489	Atrium	40-59	F	Other	Y	106	247
1490	Atrium	18-39	F	Black or African American	N	100	222
1491	Atrium	40-59	F	Hispanic or Latino	Y	107	263
1492	Atrium	18-39	F	White	Y	106	274
1493	Atrium	40-59	F	White	N	100	217
1494	Atrium	40-59	M	White	Y	103	287
1495	Atrium	18-39	F	White	N	102	294
1496	Atrium	40-59	F	White	N	103	252
1497	Atrium	18-39	F	White	Y	102	204
1498	Atrium	18-39	F	White	N	109	293
1499	Atrium	40-59	F	White	Y	105	225
1500	Atrium	40-59	F	White	N	100	267
1501	Atrium	18-39	M	White	Y	105	105
1502	Atrium	18-39	F	White	Y	138	138
1503	Atrium	18-39	F	White	Y	107	224
1504	Atrium	40-59	F	White	Y	102	102
1505	Atrium	40-59	F	White	N	103	303
1506	Atrium	60+	F	White	Y	103	264
1507	Atrium	40-59	F	White	Y	105	161
1508	Atrium	60+	M	White	N	100	293
1509	Atrium	40-59	M	Other	Y	106	251
1510	Atrium	18-39	F	White	Y	255	284
1511	Atrium	40-59	F	White	Y	101	294
1512	Atrium	18-39	F	Other	Y	104	104
1513	Atrium	18-39	F	White	Y	255	283
1514	Atrium	18-39	F	White	N	101	284
1515	Atrium	18-39	M	Other	Y	100	218
1516	Atrium	18-39	F	White	Y	105	305
1517	Atrium	18-39	F	Hispanic or Latino	Y	110	246
1518	Atrium	18-39	F	White	Y	102	279
1519	Atrium	40-59	F	Black or African American	Y	103	257
1520	Atrium	40-59	F	Other	Y	113	207
1521	Atrium	40-59	F	White	Y	104	104
1522	Atrium	40-59	F	White	Y	112	223
1523	Atrium	18-39	F	White	Y	98	283
1524	Atrium	40-59	F	White	Y	100	235
1525	Atrium	40-59	F	White	Y	105	261
1526	Atrium	18-39	M	White	Y	98	275
1527	Atrium	18-39	F	White	Y	104	288
1528	Atrium	40-59	F	White	Y	100	227
1529	Atrium	18-39	F	White	Y	103	280
1530	Atrium	18-39	F	Black or African American	Y	204	267
1531	Atrium	18-39	F	White	N	106	296
1532	Atrium	40-59	M	White	Y	105	286
1533	Atrium	18-39	F	White	Y	107	294
1534	Atrium	40-59	M	White	N	104	104
1535	Atrium	40-59	M	White	Y	128	303
1536	Atrium	18-39	M	Black or African American	N	118	118
1537	Atrium	18-39	F	Black or African American	Y	237	237
1538	Atrium	40-59	F	White	Y	102	102
1539	Atrium	18-39	M	White	N	103	189
1540	Atrium	40-59	F	White	Y	101	222
1541	Atrium	40-59	M	White	N	226	255
1542	Atrium	18-39	F	Black or African American	Y	106	169
1543	Atrium	40-59	F	White	Y	110	292
1544	Atrium	18-39	F	Black or African American	Y	177	236
1545	Atrium	40-59	F	White	Y	126	300
1546	Atrium	60+	M	White	Y	105	278
1547	Atrium	40-59	F	White	Y	106	283
1548	Atrium	40-59	F	White	N	103	291
1549	Atrium	18-39	F	White	Y	105	287
1550	Atrium	18-39	M	White	Y	129	129
1551	Atrium	18-39	M	Hispanic or Latino	N	108	172
1552	Atrium	18-39	M	White	Y	104	240
1553	Atrium	18-39	F	White	Y	118	289
1554	Atrium	18-39	F	White	Y	159	223
1555	Atrium	40-59	F	Other	Y	111	229
1556	Atrium	40-59	F	White	Y	100	248
1557	Atrium	18-39	F	White	Y	102	301
1558	Atrium	40-59	F	White	Y	110	287
1559	Atrium	18-39	F	White	Y	101	283
1560	Atrium	40-59	F	White	Y	101	218
1561	Atrium	18-39	M	White	Y	105	285
1562	Atrium	40-59	F	White	Y	104	278
1563	Atrium	18-39	F	Hispanic or Latino	Y	107	107
1564	Atrium	18-39	F	White	Y	98	266
1565	Atrium	40-59	F	White	Y	104	252
1566	Atrium	40-59	F	White	Y	107	225
1567	Atrium	18-39	F	Black or African American	Y	110	226
1568	Atrium	60+	M	White	N	263	294
1569	Atrium	18-39	F	White	Y	99	99
1570	Atrium	18-39	F	White	Y	104	294
1571	Atrium	40-59	F	White	Y	105	225
1572	Atrium	18-39	F	White	Y	100	275
1573	Atrium	40-59	F	White	Y	106	279
1574	Atrium	18-39	F	White	Y	109	286
1575	Atrium	18-39	F	White	Y	104	281
1576	Atrium	18-39	F	Hispanic or Latino	Y	98	217
1577	Atrium	18-39	F	White	N	174	274
1578	Atrium	40-59	F	Other	N	106	235
1579	Atrium	60+	M	White	N	106	225
1580	Atrium	40-59	F	White	N	106	292
1581	Atrium	18-39	F	Black or African American	Y	100	236
1582	Atrium	18-39	F	White	Y	103	222
1583	Atrium	60+	F	White	Y	103	280
1584	Atrium	18-39	F	White	Y	99	155
1585	Atrium	40-59	F	White	Y	101	284
1586	Atrium	40-59	F	White	N	102	158
1587	Atrium	40-59	F	White	Y	103	229
1588	Atrium	18-39	F	White	Y	102	250
1589	Atrium	40-59	F	White	Y	102	218
1590	Atrium	40-59	F	White	Y	107	107
1591	Atrium	18-39	F	White	Y	102	221
1592	Atrium	60+	F	White	N	112	250
1593	Atrium	40-59	M	Hispanic or Latino	Y	98	217
1594	Atrium	18-39	F	White	Y	99	219
1595	Atrium	18-39	F	Other	N	161	220
1596	Atrium	60+	M	White	N	100	276
1597	Atrium	18-39	F	White	N	193	303
1598	Atrium	18-39	F	White	Y	103	160
1599	Atrium	18-39	F	Black or African American	Y	101	219
1600	Atrium	40-59	M	Other	Y	128	128
1601	Atrium	18-39	M	White	Y	106	299
1602	Atrium	60+	M	White	Y	127	257
1603	Atrium	40-59	F	White	Y	104	290
1604	Atrium	40-59	F	White	N	100	218
1605	Atrium	18-39	F	White	N	249	283
1606	Atrium	18-39	F	White	Y	99	281
1607	Atrium	18-39	F	White	N	100	290
1608	Atrium	40-59	F	Black or African American	Y	193	193
1609	Atrium	18-39	F	White	Y	100	249
1610	Atrium	18-39	F	White	N	103	272
1611	Atrium	40-59	M	White	Y	117	117
1612	Atrium	18-39	F	White	Y	106	305
1613	Atrium	40-59	F	White	N	103	298
1614	Atrium	18-39	M	White	N	101	288
1615	Atrium	18-39	F	White	N	106	162
1616	Atrium	18-39	M	White	N	160	160
1617	Atrium	40-59	F	White	Y	101	222
1618	Atrium	40-59	F	White	Y	112	248
1619	Atrium	40-59	M	White	Y	102	228
1620	Atrium	18-39	F	White	N	185	294
1621	Atrium	18-39	F	White	Y	103	288
1622	Atrium	18-39	F	White	Y	109	283
1623	Atrium	18-39	F	Other	N	102	219
1624	Atrium	40-59	F	White	Y	159	159
1625	Atrium	18-39	F	Other	Y	104	234
1626	Atrium	40-59	F	White	Y	107	294
1627	Atrium	40-59	M	White	Y	103	103
1628	Atrium	18-39	F	White	Y	112	268
1629	Atrium	18-39	M	White	Y	157	157
1630	Atrium	18-39	F	White	Y	104	253
1631	Atrium	40-59	F	Black or African American	Y	107	226
1632	Atrium	18-39	F	White	Y	108	294
1633	Atrium	40-59	F	White	Y	145	275
1634	Atrium	60+	F	White	N	107	160
1635	Atrium	40-59	F	Black or African American	N	108	248
1636	Atrium	40-59	M	White	Y	101	224
1637	Atrium	60+	F	White	N	265	298
1638	Atrium	40-59	F	White	Y	101	279
1639	Atrium	18-39	F	Other	Y	101	219
1640	Atrium	18-39	F	White	N	106	294
1641	Atrium	18-39	F	White	Y	105	283
1642	Atrium	18-39	M	White	N	103	221
1643	Atrium	18-39	F	Black or African American	N	105	304
1644	Atrium	18-39	M	White	N	214	261
1645	Atrium	18-39	M	White	Y	102	280
1646	Atrium	18-39	F	Other	N	105	225
1647	Atrium	18-39	F	White	N	162	259
1648	Atrium	18-39	F	White	N	100	224
1649	Atrium	18-39	F	White	N	109	261
1650	Atrium	18-39	F	White	Y	105	287
1651	Atrium	18-39	F	Black or African American	Y	98	220
1652	Atrium	40-59	F	White	N	99	287
1653	Atrium	40-59	F	White	N	104	281
1654	Atrium	40-59	M	Black or African American	N	100	219
1655	Atrium	40-59	F	White	Y	108	221
1656	Atrium	40-59	M	White	N	132	293
1657	Atrium	40-59	F	White	N	100	222
1658	Atrium	60+	F	White	Y	103	230
1659	Atrium	40-59	F	White	N	267	267
1660	Atrium	60+	M	White	N	216	216
1661	Atrium	18-39	M	White	Y	104	104
1662	Atrium	40-59	F	White	Y	104	277
1663	Atrium	60+	F	White	N	103	304
1664	Atrium	40-59	F	White	Y	111	217
1665	Atrium	18-39	F	White	N	103	224
1666	Atrium	18-39	M	White	N	101	101
1667	Atrium	18-39	M	White	N	103	301
1668	Atrium	18-39	F	White	N	187	187
1669	Atrium	40-59	F	White	N	257	296
1670	Atrium	18-39	F	White	N	103	262
1671	Atrium	18-39	F	White	N	105	264
1672	Atrium	18-39	M	White	N	101	252
1673	Atrium	40-59	M	White	N	163	271
1674	Atrium	40-59	F	White	Y	106	221
1675	Atrium	18-39	F	White	N	103	283
1676	Atrium	40-59	F	White	Y	102	289
1677	Atrium	18-39	M	White	N	103	273
1678	Atrium	18-39	F	White	N	101	233
1679	Atrium	18-39	F	White	N	100	179
1680	Atrium	18-39	F	White	Y	105	280
1681	Atrium	18-39	M	White	N	100	288
1682	Atrium	60+	F	Black or African American	N	100	217
1683	Atrium	18-39	F	White	N	100	281
1684	Atrium	40-59	M	White	N	254	276
1685	Atrium	18-39	F	White	Y	102	281
1686	Atrium	40-59	M	White	Y	102	283
1687	Atrium	40-59	F	White	N	262	262
1688	Atrium	40-59	M	Black or African American	N	264	264
1689	Atrium	60+	F	White	N	260	295
1690	Atrium	60+	F	White	N	261	292
1691	Atrium	40-59	F	White	Y	193	193
1692	Atrium	18-39	F	White	Y	192	192
1693	Atrium	40-59	F	Black or African American	N	212	212
1694	Atrium	18-39	F	White	N	194	194
1695	Atrium	18-39	F	White	N	219	219
1696	Atrium	18-39	F	White	Y	191	191
1697	Atrium	18-39	F	White	Y	195	195
1698	Atrium	40-59	M	White	N	259	301
1699	Atrium	18-39	M	White	N	193	193
1700	Atrium	18-39	M	Black or African American	N	236	236
1701	Atrium	18-39	M	White	Y	192	280
1702	Atrium	18-39	F	White	N	282	282
1703	Atrium	40-59	F	White	Y	195	195
1704	Atrium	40-59	F	White	N	255	285
1705	Atrium	18-39	F	White	N	299	299
1706	Atrium	18-39	F	White	N	263	263
1707	Atrium	40-59	F	White	N	258	289
1708	Atrium	60+	F	White	N	257	290
1709	Atrium	60+	M	White	N	251	290
1710	Atrium	40-59	F	White	N	262	294
1711	Atrium	40-59	F	White	N	259	294
1712	Atrium	40-59	F	White	N	251	283
1713	Atrium	60+	M	White	N	194	194
1714	Atrium	40-59	F	White	N	254	287
1715	Atrium	60+	F	White	N	255	287
1716	Atrium	40-59	F	White	N	265	303
1717	Atrium	40-59	F	White	N	259	259
1718	Atrium	60+	F	White	N	286	286
1719	Atrium	40-59	F	White	N	251	251
1720	Atrium	60+	F	White	N	253	288
1721	Atrium	60+	M	White	N	249	249
1722	Atrium	60+	F	White	N	272	272
1723	Atrium	18-39	F	White	N	251	281
1724	Atrium	60+	F	White	N	255	294
1725	Atrium	60+	F	White	N	254	293
1726	Atrium	40-59	F	White	N	273	273
1727	Atrium	60+	F	White	N	250	281
1728	Atrium	60+	F	White	N	268	301
1729	Atrium	60+	F	White	N	252	252
1730	Atrium	40-59	F	White	N	249	278
1731	Atrium	40-59	F	White	N	273	273
1732	Atrium	18-39	F	White	N	250	283
1733	Atrium	18-39	M	Hispanic or Latino	N	189	189
1734	Atrium	18-39	F	Hispanic or Latino	N	188	188
1735	Atrium	40-59	F	White	N	255	295
1736	Atrium	40-59	F	White	N	192	192
1737	Atrium	40-59	F	White	N	259	289
1738	Atrium	60+	F	White	N	196	196
1739	Atrium	40-59	F	White	N	200	200
1740	Atrium	60+	M	White	N	196	196
1741	Atrium	18-39	F	White	N	191	191
1742	Atrium	40-59	M	White	N	193	193
1743	Atrium	60+	M	White	N	253	284
1744	Atrium	40-59	F	White	Y	194	194
1745	Atrium	60+	F	White	N	253	288
1746	Atrium	18-39	F	White	N	254	285
1747	Atrium	40-59	M	White	N	258	258
1748	Atrium	40-59	F	White	N	251	251
1749	Atrium	60+	M	White	N	194	194
1750	Atrium	40-59	F	Black or African American	N	188	188
1751	Atrium	18-39	F	White	N	294	294
1752	Atrium	18-39	F	White	N	189	189
1753	Atrium	18-39	F	White	N	256	291
1754	Atrium	40-59	F	White	N	252	290
1755	Atrium	40-59	F	White	N	195	195
1756	Atrium	60+	F	White	N	250	297
1757	Atrium	40-59	M	White	N	191	298
1758	Atrium	40-59	F	White	N	194	194
1759	Atrium	60+	M	White	N	253	253
1760	Atrium	40-59	M	White	Y	193	193
1761	Atrium	40-59	F	White	N	199	199
1762	Atrium	18-39	F	White	N	189	189
1763	Atrium	18-39	F	White	N	196	196
1764	Atrium	40-59	M	White	N	190	248
1765	Atrium	18-39	M	White	Y	191	191
1766	Atrium	18-39	F	White	N	265	299
1767	Atrium	40-59	M	White	N	193	193
1768	Atrium	60+	F	White	N	207	207
1769	Atrium	40-59	F	White	N	190	190
1770	Atrium	60+	M	White	N	252	252
1771	Atrium	18-39	M	White	N	192	286
1772	Atrium	40-59	M	White	N	193	269
1773	Atrium	18-39	F	White	N	190	190
1774	Atrium	18-39	F	White	Y	192	192
1775	Atrium	60+	M	White	N	256	290
1776	Atrium	40-59	F	White	N	259	293
1777	Atrium	18-39	F	White	N	270	302
1778	Atrium	40-59	F	White	N	267	293
1779	Atrium	18-39	F	White	N	257	288
1780	Atrium	40-59	F	White	N	197	197
1781	Atrium	40-59	F	White	N	261	277
1782	Atrium	40-59	F	White	N	194	194
1783	Atrium	60+	F	White	N	263	295
1784	Atrium	40-59	F	White	N	250	250
1785	Atrium	60+	F	White	N	257	292
1786	Atrium	40-59	M	White	N	214	298
1787	Atrium	60+	F	White	Y	196	196
1788	Atrium	60+	F	White	N	194	194
1789	Atrium	18-39	F	White	N	248	280
1790	Atrium	18-39	F	White	N	250	282
1791	Atrium	40-59	F	Black or African American	Y	191	191
1792	Atrium	40-59	F	White	N	261	301
1793	Atrium	40-59	F	White	N	256	286
1794	Atrium	40-59	M	White	Y	193	193
1795	Atrium	18-39	F	White	N	193	193
1796	Atrium	60+	M	White	N	264	296
1797	Atrium	40-59	M	White	N	296	296
1798	Atrium	40-59	F	White	Y	198	198
1799	Atrium	40-59	F	White	N	191	191
1800	Atrium	18-39	F	White	Y	196	196
1801	Atrium	18-39	F	Hispanic or Latino	Y	189	189
1802	Atrium	18-39	F	White	N	194	194
1803	Atrium	40-59	M	White	Y	195	263
1804	Atrium	60+	F	White	N	262	300
1805	Atrium	40-59	F	White	N	191	191
1806	Atrium	18-39	F	White	N	253	253
1807	Atrium	40-59	F	White	N	254	285
1808	Atrium	18-39	M	White	N	193	193
1809	Atrium	60+	F	White	N	196	196
1810	Atrium	18-39	F	White	Y	194	194
1811	Atrium	40-59	M	White	Y	190	190
1812	Atrium	40-59	M	White	N	256	288
1813	Atrium	40-59	F	White	N	188	188
1814	Atrium	40-59	F	White	N	258	288
1815	Atrium	40-59	M	White	N	253	253
1816	Atrium	40-59	F	White	N	255	287
1817	Atrium	40-59	F	White	Y	190	190
1818	Atrium	60+	M	White	N	259	259
1819	Atrium	18-39	M	White	Y	189	189
1820	Atrium	60+	F	White	N	257	289
1821	Atrium	40-59	F	White	N	263	295
1822	Atrium	18-39	F	White	N	193	193
1823	Atrium	18-39	F	White	N	189	189
1824	Atrium	60+	F	White	N	194	194
1825	Atrium	18-39	F	White	Y	193	289
1826	Atrium	60+	M	White	N	264	294
1827	Atrium	40-59	F	White	Y	191	191
1828	Atrium	40-59	M	White	N	190	294
1829	Atrium	18-39	F	White	N	255	287
1830	Atrium	18-39	F	White	N	253	284
1831	Atrium	40-59	F	White	N	278	278
1832	Atrium	60+	M	White	N	191	191
1833	Atrium	40-59	F	White	N	258	289
1834	Atrium	40-59	M	White	N	202	270
1835	Atrium	18-39	F	White	N	251	293
1836	Atrium	40-59	M	White	N	194	270
1837	Atrium	60+	F	White	N	190	300
1838	Atrium	40-59	F	White	N	257	257
1839	Atrium	40-59	F	White	N	274	274
1840	Atrium	60+	F	White	N	257	290
1841	Atrium	40-59	M	White	N	189	189
1842	Atrium	40-59	F	White	N	192	192
1843	Atrium	18-39	F	White	N	265	265
1844	Atrium	60+	F	White	N	203	203
1845	Atrium	60+	F	White	N	258	289
1846	Atrium	40-59	F	White	N	189	189
1847	Atrium	40-59	F	White	N	253	284
1848	Atrium	40-59	M	White	N	256	256
1849	Atrium	18-39	F	White	N	285	307
1850	Atrium	60+	F	White	N	256	256
1851	Atrium	40-59	F	White	N	253	284
1852	Atrium	18-39	F	White	Y	195	195
1853	Atrium	40-59	F	White	N	260	291
1854	Atrium	40-59	F	White	N	259	259
1855	Atrium	18-39	F	White	N	260	292
1856	Atrium	60+	M	White	N	193	299
1857	Atrium	40-59	M	White	N	190	190
1858	Atrium	60+	M	White	N	199	199
1859	Atrium	40-59	F	White	N	261	261
1860	Atrium	40-59	F	White	N	253	253
1861	Atrium	60+	F	White	N	257	286
1862	Atrium	40-59	F	White	N	252	286
1863	Atrium	18-39	F	White	Y	190	190
1864	Atrium	60+	M	White	N	260	290
1865	Atrium	60+	F	White	N	193	193
1866	Atrium	60+	F	White	N	263	296
1867	Atrium	60+	F	White	N	257	288
1868	Atrium	60+	F	White	N	253	253
1869	Atrium	40-59	F	White	N	194	194
1870	Atrium	40-59	F	White	N	284	284
1871	Atrium	40-59	F	White	N	261	293
1872	Atrium	60+	M	White	N	259	259
1873	Atrium	40-59	F	White	N	260	292
1874	Atrium	40-59	M	White	N	193	284
1875	Atrium	40-59	F	White	N	196	196
1876	Atrium	60+	F	White	N	264	302
1877	Atrium	60+	F	White	N	252	282
1878	Atrium	60+	F	White	N	255	286
1879	Atrium	60+	F	White	N	258	290
1880	Atrium	18-39	F	White	N	260	260
1881	Atrium	40-59	F	White	N	252	283
1882	Atrium	40-59	F	White	Y	192	192
1883	Atrium	40-59	F	White	N	265	295
1884	Atrium	40-59	M	White	N	270	300
1885	Atrium	40-59	M	White	N	198	198
1886	Atrium	60+	M	White	N	191	191
1887	Atrium	40-59	F	White	N	250	250
1888	Atrium	18-39	F	White	N	298	298
1889	Atrium	18-39	M	White	N	210	291
1890	Atrium	60+	F	White	N	255	287
1891	Atrium	60+	F	White	N	190	190
1892	Atrium	40-59	F	White	N	193	193
1893	Atrium	40-59	F	White	N	255	286
1894	Atrium	40-59	F	White	N	257	295
1895	Atrium	60+	F	White	N	194	194
1896	Atrium	60+	F	White	N	189	295
1897	Atrium	40-59	F	White	Y	187	187
1898	Atrium	18-39	F	White	N	259	299
1899	Atrium	18-39	F	White	N	260	291
1900	Atrium	40-59	M	White	N	251	286
1901	Atrium	18-39	F	White	Y	206	249
1902	Atrium	40-59	F	White	Y	195	195
1903	Atrium	18-39	F	White	N	192	192
1904	Atrium	18-39	F	White	N	255	286
1905	Atrium	40-59	F	White	N	196	196
1906	Atrium	40-59	M	White	Y	199	199
1907	Atrium	60+	F	White	N	199	199
1908	Atrium	40-59	F	White	N	257	290
1909	Atrium	18-39	F	White	N	259	291
1910	Atrium	40-59	F	White	N	262	291
1911	Atrium	40-59	F	White	Y	190	190
1912	Atrium	18-39	F	White	Y	192	192
1913	Atrium	60+	F	White	N	190	190
1914	Atrium	18-39	F	White	N	254	291
1915	Atrium	60+	F	White	N	283	283
1916	Atrium	40-59	F	White	Y	193	193
1917	Atrium	60+	M	White	N	254	289
1918	Atrium	40-59	F	White	N	191	191
1919	Atrium	60+	F	White	N	262	262
1920	Atrium	18-39	M	White	Y	191	281
1921	Atrium	60+	F	White	Y	190	190
1922	Atrium	60+	M	White	N	258	289
1923	Atrium	40-59	M	White	N	258	258
1924	Atrium	18-39	F	White	N	253	283
1925	Atrium	60+	M	White	N	269	300
1926	Atrium	40-59	M	White	N	250	281
1927	Atrium	60+	F	White	N	195	195
1928	Atrium	60+	F	White	N	191	191
1929	Atrium	60+	F	White	N	253	280
1930	Atrium	40-59	F	White	N	194	194
1931	Atrium	18-39	F	White	N	287	287
1932	Atrium	40-59	F	White	N	269	269
1933	Atrium	40-59	F	White	N	257	257
1934	Atrium	60+	F	White	N	196	196
1935	Atrium	40-59	F	White	N	260	288
1936	Atrium	18-39	F	White	N	250	282
1937	Atrium	18-39	F	White	N	256	286
1938	Atrium	40-59	F	White	Y	194	194
1939	Atrium	60+	F	White	N	196	196
1940	Atrium	60+	M	White	N	255	255
1941	Atrium	40-59	F	White	N	265	265
1942	Atrium	60+	F	White	N	194	194
1943	Atrium	40-59	F	White	N	252	284
1944	Atrium	18-39	F	White	Y	195	276
1945	Atrium	40-59	M	White	N	208	208
1946	Atrium	40-59	F	White	N	260	304
1947	Atrium	18-39	F	White	N	256	287
1948	Atrium	18-39	F	White	N	257	289
1949	Atrium	40-59	F	White	N	255	298
1950	Atrium	40-59	F	Black or African American	N	190	190
1951	Atrium	40-59	F	White	N	256	287
1952	Atrium	40-59	F	White	N	198	198
1953	Atrium	40-59	F	White	N	193	193
1954	Atrium	60+	M	White	N	193	280
1955	Atrium	40-59	F	White	N	255	255
1956	Atrium	18-39	F	White	Y	191	191
1957	Atrium	40-59	F	White	N	194	194
1958	Atrium	40-59	F	White	N	255	255
1959	Atrium	40-59	M	White	Y	194	194
1960	Atrium	60+	F	White	N	250	280
1961	Atrium	60+	M	White	N	191	303
1962	Atrium	40-59	F	White	N	282	282
1963	Atrium	40-59	M	White	Y	194	194
1964	Atrium	60+	M	White	N	196	196
1965	Atrium	60+	F	White	N	287	287
1966	Atrium	60+	F	White	N	254	286
1967	Atrium	40-59	M	White	Y	201	295
1968	Atrium	40-59	M	White	N	191	191
1969	Atrium	60+	M	White	N	193	285
1970	Atrium	60+	F	White	N	248	248
1971	Atrium	60+	F	White	N	260	260
1972	Atrium	40-59	F	White	N	221	221
1973	Atrium	60+	F	White	N	197	197
1974	Atrium	40-59	F	White	N	258	291
1975	Atrium	60+	F	White	N	259	291
1976	Atrium	40-59	F	White	N	261	293
1977	Atrium	60+	F	White	N	192	293
1978	Atrium	40-59	F	White	N	251	289
1979	Atrium	60+	F	Black or African American	N	194	194
1980	Atrium	40-59	M	White	N	190	282
1981	Atrium	60+	F	White	N	193	193
1982	Atrium	18-39	F	White	N	252	252
1983	Atrium	18-39	M	White	N	195	195
1984	Atrium	60+	F	White	N	197	197
1985	Atrium	40-59	F	White	N	273	273
1986	Atrium	60+	F	White	N	267	303
1987	Atrium	60+	M	White	N	250	282
1988	Atrium	60+	F	White	N	257	288
1989	Atrium	60+	M	White	N	192	304
1990	Atrium	60+	M	White	N	251	251
1991	Atrium	40-59	M	White	N	193	193
1992	Atrium	40-59	F	White	N	193	193
1993	Atrium	60+	F	White	N	253	285
1994	Atrium	40-59	M	White	N	193	193
1995	Atrium	60+	F	White	N	254	254
1996	Atrium	18-39	F	White	N	255	286
1997	Atrium	40-59	F	White	N	202	202
1998	Atrium	18-39	F	White	N	251	282
1999	Atrium	18-39	F	White	Y	194	194
[truncated: 15,689 more rows]
